# Supplementary material for: Comparative Genomic Analysis of Multi-Subunit Tethering Complexes Demonstrates an Ancient Pan-Eukaryotic Complement and Sculpting in Apicomplexa
Source: PLoS One. 2013 Sep 27;8(9):e76278. doi: 10.1371/journal.pone.0076278 (PMC3785458; doi:10.1371/journal.pone.0076278)
Supplement: Table S2 — Homologues identified in this study. Data broken down by subunit and complex, with the exception of the complete analyses of G. theta and B . natans which were done as part of a genome analysis and are listed separately at the end of the table. For all cases, the organism searched, annotation, accession/data identifier, and E values for forward and reverse BLASTs, as well as HMMer searches are provided. The presence of supporting protomic data for T. gondii proteins is also listed and curation notes regarding domains and gene models are also listed when relevant. (XLS) [file pone.0076278.s004.xls]

## Sheet: Sheet1 - Table 1 - Table 1
				Homo sapiens		Saccharomyces cerevisiae		HMMer	Proteomic data?
Organism	Annotation	Annotation accurate?	Database ID	forward BLAST	reverse BLAST	forward BLAST	reverse BLAST	(if applicable)	(T. gondii only)	Length	Domains	Notes?
Bet5/TRAPP1
H. sapiens	trafficking protein particle complex subunit 1	-	NP_001160093.1	-	-	-	-	-	-	145	Sedlin_N
S. cerevisiae	Bet5p	-	NP_013634.1	-	-	-	-	-	-	159	Sedlin_N
P. falciparum	sybindin-like protein, putative	n	PF3D7_1405200	4.9e-10	1e-10	-	-	4.8e-89	-	192	Sedlin_N
P. vivax	sybindin domain containing protein	n	PVX_086175	2.3e-10	2e-11	-	-	5.9e-95	-	189	Sedlin_N
P. knowlesi	sybindin domain containing protein	n	PKH_134170	2.6e-09	6e-10	-	-	7.5e-93	-	189	Sedlin_N
P. yoelii	unknown protein	n	PY07060	1.1e-11	4e-14	-	-	8e-98	-	195	Sedlin_N
P. chabaudi	sybindin, putative	n	PCHAS_103780	1.7e-12	3e-14	-	-	1e-99	-	198	Sedlin_N
T. gondii	Sybindin family protein	n	TGME49_247648	2.7e-16	3e-16	-	-	1.4e-150	n	246	Sedlin_N
N. caninum	sybindin-like family domain-containing protein, putative	n	NCLIV_065150	2.9e-13	1e-15	-	-	2.1e-149	-	936	Sedlin_N, RING
E. tenella	hypothetical protein	n	ETH_00011765	1.5e-13	1e-11	-	-	3.2e-122	-	253	Sedlin_N
B. bovis	hypothetical protein	n	BBOV_IV010580	8.2e-09	1e-09	-	-	4.3e-87	-	189	Sedlin_N
T. annulata	hypothetical protein, conserved	n	TA06705	2.1e-10	1e-13	-	-	3.8e-72	-	162	Sedlin_N
T. parva			AAGK01000001 1536058-1536634	5.2e-27
P. infestans	trafficking protein particle complex subunit, putative	n	XP_002906644.1	2e-30	8e-31	-	-	4.5e-80	-	166	Sedlin_N
P. marinus	hypothetical protein	n	XP_002769005.1	1e-14	2e-13	-	-	3e-21	-	199	Sedlin_N
T. thermophila	hypothetical protein	n	EAR99438.1	3e-11	3e-11	-	-	6.4e-57	-	154	Sedlin_N
P. tetraurelia	hypothetical protein	n	XP_001440911.1	3e-06	4e-06	-	-	2.1e-54	-	155	Sedlin_N
Bet3/TRAPP3
H. sapiens	trafficking protein particle complex subunit 3	-	NP_055223.1	-	-	-	-	-	-	180	TRAPP
S. cerevisiae	Bet3p	-	NP_012994.1	-	-	-	-	-	-	193	TRAPP
P. falciparum	Bet3 transport protein, putative (BET3p)	y	PF3D7_0418500	8.5e-45	6e-61	-	-	1.2e-140	-	187	TRAPP
P. vivax	trafficking protein particle complex subunit 3, putative	y	PVX_090015	2.6e-43	1e-58	-	-	3.5e-141	-	187	TRAPP
P. knowlesi	Bet3 transport protein, putative	y	PKH_052260	1.9e-43	6e-59	-	-	1.9e-142	-	187	TRAPP
P. yoelii	transport protein particle component Bet3p-like protein	y	PY02417	3.7e-43	2e-59	-	-	4.8e-144	-	187	TRAPP
P. chabaudi	Bet3 transport protein, putative	y	PCHAS_072960	1.9e-43	2e-59	-	-	1.8e-145	-	187	TRAPP
T. gondii	Bet3 transport protein, putative	y	TGME49_299200	4.5e-47	5e-64	-	-	9.1e-145	y	187	TRAPP
N. caninum	trafficking protein particle complex subunit 3, putative	y	NCLIV_009310	1.9e-47	3e-64	-	-	5.1e-147	-	187	TRAPP
E. tenella			Supercontig_49 229-342, 635-814, 1369-1473	5.2e-26
C. parvum	BET3 vesicular transport protein	y	cgd7_1820	1.3e-42	6e-56	-	-	3.6e-137	-	206	TRAPP
B. bovis	Bet3 transport protein, putative	y	BBOV_IV004220	2.5e-35	2e-47	-	-	4.7e-130	-	180	TRAPP
T. annulata	Bet3 transport protein, putative	y	TA21210	3.7e-36	2e-48	-	-	1.2e-122	-	175	TRAPP
T. parva	Bet3 transport protein, putative	y	TP01_0332	7.6e-36	3e-47	-	-	8.8e-126	-	182	TRAPP
P. infestans	trafficking protein particle complex subunit 3	y	XP_002899641.1	1e-67	9e-68	-	-	2.4e-137	-	190	TRAPP
P. marinus	conserved hypothetical protein	n	XP_002772166.1	5e-41	2e-41	-	-	6.9e-127	-	224	TRAPP
-	conserved hypothetical protein	n	XP_002771900.1	5e-39	7e-39	-	-	1.9e-116	-	242	TRAPP
T. thermophila	Transport protein particle (TRAPP) component, Bet3	y	EAR81896.2	7e-39	3e-39	-	-	2.1e-107	-	179	TRAPP
P. tetraurelia	hypothetical protein	n	XP_001448846.1	1e-41	1e-41	-	-	2.2e-116	-	181	TRAPP
-	hypothetical protein	n	XP_001444371.1	1e-41	1e-41	-	-	1.6e-111	-	179	TRAPP
Trs33/TRAPP6
H. sapiens	trafficking protein particle complex subunit 6A	-	NP_077013.1	-	-	-	-	-	-	173	TRAPP
S. cerevisiae	Trs33p	-	NP_014760.2	-	-	-	-	-	-	268	TRAPP
P. falciparum	transport protein particle (TRAPP) component, putative	n	PF3D7_0618700	4.5e-11	7e-16	-	-	5.1e-135	-	284	TRAPP
P.vivax	transport protein particle (TRAPP) component, Bet3, putative	n	PVX_114060	2.1e-07	7e-13	-	-	9.1e-122	-	274	TRAPP
P. knowlesi	conserved Plasmodium protein, unknown function	n	PKH_113070	4.4e-08	7e-13	-	-	1.1e-128	-	283	TRAPP
P. yoelii	cDNA EST yk491a11.5 comes from this gene, putative	n	PY03378	2.9e-09	2e-15	-	-	2.2e-91	-	207	TRAPP
P. chabaudi	conserved Plasmodium protein, unknown function	n	PCHAS_111740	6.2e-11	5e-16	-	-	3.3e-110	-	237	TRAPP
T. gondii	transport protein particle (trapp) component, bet3 protein	n	TGME49_209080	3.4e-23	2e-25	-	-	8.6e-97	n	221	TRAPP
N. caninum	transport protein particle component Bet3 domain-containing protein, putative	n	NCLIV_003490	4.4e-24	5e-23	-	-	1.4e-97	-	256	TRAPP
E. tenella	unspecified product	n	ETH_00011285	4.9e-23	2e-25	-	-	6.8e-109	-	293	TRAPP
C. parvum	Trafficking protein particle complex subunit 6B, putative	y	cgd3_2700	5.4e-19	3e-26	-	-	9.2e-92	-	210	TRAPP
B. bovis	conserved hypothetical protein	n	BBOV_III006570	7.6e-11	1e-14	-	-	1.6e-81	-	183	TRAPP
T. annulata	hypothetical protein, conserved	n	TA12490	5.5e-05	4e-15	-	-	1.4e-72	-	172	TRAPP
T. parva			AAGK01000002 689216-633233	3.3e-22
P. infestans	trafficking protein particle complex subunit 6B	y	XP_002909490.1	3e-33	1e-42	-	-	3.1e-87	-	178	TRAPP
P. marinus	trafficking protein particle complex subunit 6A, putative	y	XP_002781222.1	2e-13	9e-13	-	-	3.5e-75	-	194	TRAPP
T. thermophila	trafficking protein particle complex subunit 6B	y	EAS03791.1	2e-09	1e-11	-	-	1.5e-71	-	194	TRAPP
P. tetraurelia	unamed protein product	n	CAK70572.1	3.2	4e-06	-	-	-	-	211	TRAPP
Trs31/TRAPP5
H. sapiens	trafficking protein particle complex subunit 5	-	NP_001035927.1	-	-	-	-	-	-	188	TRAPP
S. cerevisiae	Trs31p	-	NP_010765.2	-	-	-	-	-	-	283	TRAPP
P. falciparum	41-2 protein antigen precursor,transport protein particle (TRAPP) component, Bet3	n	PF3D7_1437800	3.3e-20	1e-37	-	-	1.5e-126	-	184	TRAPP
P. vivax	41-2 protein antigen precursor, putative	n	PVX_084655	7.7e-19	1e-34	-	-	4e-124	-	185	TRAPP
P. knowlesi	41-2 protein antigen precursor, homolog, putative	n	PKH_131150	2.2e-19	3e-36	-	-	3.1e-122	-	187	TRAPP
P. yoelii	41-2 protein antigen precursor-related	n	PY05174	7e-17	8e-23	-	-	8.9e-45	-	115	TRAPP
P. chabaudi	transport protein particle (TRAPP) component, putative	n	PCHAS_061270	1e-19	6e-36	-	-	6.2e-120	-	184	TRAPP
T. gondii	transport protein particle component Bet3 domain-containing protein	n	TGME49_269140	1.4e-27	3e-47	-	-	4.6e-140	n	202	TRAPP
N. caninum	transport protein particle component Bet3 domain-containing protein, putative	n	NCLIV_0372	1.6e-27	2e-47	-	-	5.1e-140	-	202	TRAPP
E. tenella	unspecified product	n	ETH_00008275	1.4e-19	6e-33	-	-	4.9e-120	-	197	TRAPP
C. parvum	41-2 protein antigen precursor	n	cgd6_3740	5.1e-23	6e-37	-	-	6.6e-112	-	171	TRAPP
B. bovis	41-2 protein antigen precursor	n	BBOV_II006470	4.1e-19	4e-35	-	-	1.8e-90	-	159	TRAPP
T. annulata	hypothetical protein, conserved	n	TA14165/TA14160	2.5e-07	2e-11	-	-	3e-05	-	71/51	TRAPP	editing required, actual protein is a contig of two results
T. parva	hypothetical protein, conserved	n	TP02_0612	3.8e-18	6e-34	-	-	8.7e-103	-	178	TRAPP
P. infestans	trafficking protein particle complex subunit, putative	n	XP_002899011.1	9e-54	5e-54	-	-	1e-125	-	199	TRAPP
P. marinus	41-2 protein antigen, putative	n	XP_002765072.1	1e-22	5e-23	-	-	5.5e-120	-	222	TRAPP
-	41-2 protein antigen, putative	n	XP_002774499.1	2e-22	1e-22	-	-	4.2e-103	-	194	TRAPP
T. thermophila	hypothetical protein TTHERM_00375120	n	EAR89395.1	8e-25	1e-24	-	-	1.4e-33	-	185	TRAPP
P. tetraurelia	hypothetical protein	n	XP_001432099.1	2e-25	5e-25	-	-	1.7e-93	-	180	TRAPP
-	hypothetical protein	n	XP_001435540.1	4e-25	8e-25	-	-	1.4e-87	-	179	TRAPP
Trs23/TRAPP4
H. sapiens	trafficking protein particle complex subunit 4	-	NP_057230.1	-	-	-	-	-	-	219	Sedlin_N
S. cerevisiae	Trs23p	-	NP_010535.2	-	-	-	-	-	-	219	Sedlin_N (2)
P. falciparum	sybindin-like protein, putative	n	PF3D7_0310700	6.1e-23	4e-25	-	-	4e-85	-	145	Sedlin_N
P. vivax	sybindin domain containing protein	n	PVX_119640	6.7e-22	2e-24	-	-	2.5e-81	-	146	Sedlin_N
P. knowlesi	sybindin-like protein, putative	n	PKH_082950	8.1e-22	3e-24	-	-	7.6e-83	-	146	Sedlin_N
P. yoelii	hypothetical protein	n	PY04582	2e-19	1e-24	-	-	1.6e-65	-	133	Sedlin_N
P. chabaudi	aybindin-like protein, putative	n	PCHAS_040960	1.2e-22	3e-24	-	-	3.9e-84	-	144	Sedlin_N
T. gondii	sybindin family protein	n	TGME49_293050	1.5e-26	2e-30	-	-	1.4e-89	y	146	Sedlin_N
N. caninum	putative sybindin-like family domain-containing protein	n	NCLIV_000100	2.8e-26	5e-30	-	-	1e-134	-	146	Sedlin_N
E. tenella	sybindin-like family domain-containing protein, putative	n	ETH_00031225	2.9e-19	3e-21	-	-	2.7e-73	-	1958	Sec1, Sedlin_N	protein encoded is likely two or more smaller proteins
C. parvum	hypothetical protein	n	cgd2_4330	1.2e-26	1e-28	-	-	2.6e-75	-	137	Sedlin_N
B. bovis	sybindin-like family protein	n	BBOV_III006720	1.4e-19	7e-21	-	-	2.5e-86	-	147	Sedlin_N
T. annulata	sybindin, putative	n	TA09085	1.2e-16	3e-20	-	-	1.8e-89	-	151	Sedlin_N
T. parva	hypothetical protein, conserved	n	TP04_0568	2.3e-17	1e-18	-	-	7.1e-84	-	146	Sedlin_N
P. infestans	conserved hypothetical protein	n	XP_002905573.1	3e-20	2e-20	-	-	7.5e-47	-	109	Sedlin_N
P. marinus	synbindin, putative	n	XP_002773220.1	2e-15	3e-15	-	-	2.1e-89	-	351	Sedlin_N, Ribosomal_S1	editing required
P. tetraurelia	hypothetical protein	n	XP_001449475.1	2e-10	2e-10	-	-	2.1e-66	-	163	Sedlin_N
-	hypothetical protein	n	XP_001445062.1	5e-05	6e-05	-	-	0.014	-	155	Sedlin_N
Trs20/TRAPP2
H. sapiens	trafficking protein particle complex subunit 2 isoform 1	-	NP_001011658.1	-	-	-	-	-	-	140	Sedlin_N
S. cerevisiae	Trs20p	-	NP_009813.1	-	-	-	-	-	-	175	Sedlin_N
P. falciparum	sedlin, putative	n	PF3D7_1332300	1e-25	2e-34	-	-	4.8e-104	-	163	Sedlin_N
P. vivax	trafficking protein particle complex subunit 2, putative	y	PVX_082545	7.5e-28	3e-30	-	-	3.6e-103	-	172	Sedlin_N
P. knowlesi	P. falciparum homologue of human mbp-1 interacting protein-2a, putative	y	PKH_122060	7.6e-17	6e-32	-	-	6.3e-104	-	166	Sedlin_N
P. yoelii	hypothetical protein	n	PY05729	2e-26	3e-35	-	-	1.4e-101	-	153	Sedlin_N
P. chabaudi	sedlin, putative	n	PCHAS_135170	1.1e-26	2e-35	-	-	2.6e-101	-	153	Sedlin_N
T. gondii	mbp-1 interacting protein-2a family protein	y	TGME49_222920	2.2e-31	4e-42	-	-	2.2e-90	n	140	Sedlin_N
N. caninum	putative trafficking protein particle complex protein	n	NCLIV_005950	1.9e-31	5e-42	-	-	1.9e-90	-	140	Sedlin_N
E. tenella			Supercontig_118 94132-94551	2.9e-49
C. parvum	hypothetical protein	n	cgd8_5070	1.9e-25	4e-33	-	-	4.3e-82	-	142	Sedlin_N
B. bovis	sedlin, N-terminal conserved region family protein	n	BBOV_III006610	2.8e-22	2e-24	-	-	4.2e-96	-	172	Sedlin_N
T. annulata	endoplasmic reticulum transport protein, putative	n	TA12475	1.7e-13	4e-22	-	-	4.1e-96	-	174	Sedlin_N
T. parva	hypothetical protein, conserved	n	TP02_0313	1.4e-13	1e-22	-	-	6e-94	-	174	Sedlin_N
P. infestans	trafficking protein particle complex subunit 2, putative	y	XP_002903083.1	4e-41	7e-41	-	-	2.1e-79	-	129	Sedlin_N
P. marinus	trafficking protein particle complex protein, putative	n	XP_002778936.1	6e-24	6e-23	-	-	1.8e-77	-	232	Sedlin_N
T. thermophila	hypothetical protein TTHERM_00787370	n	EAS01931.1	2e-11	2e-11	-	-	2.1e-63	-	134	Sedlin_N
P. tetraurelia	hypothetical protein	n	XP_001454612.1	2e-20	2e-20	-	-	1.8e-72	-	133	Sedlin_N
-	hypothetical protein	n	XP_001427574.1	4e-20	3e-20	-	-	1.5e-64	-	166	Sedlin_N
Trs85/TRAPP8
H. sapiens	trafficking protein particle complex subunit 8	-	NP_055754.2	-	-	-	-	-	-	1435	TRAPPC-Trs85
S. cerevisiae	Trs85p	-	NP_010398.2	-	-	-	-	-	-	698	TRAPPC-Trs85
P. falciparum	conserved Plasmodium protein, unknown function	n	PF3D7_0505100	3e-09	2e-09			0		2754	TRAPPC-Trs85 (2)
P. vivax	hypothetical protein, conserved	n	PVX_097815	2.3e-07	1e-11			0		2461	TRAPPC-Trs85 (4)
P. knowlesi	conserved Plasmodium protein, unknown function	n	PKH_102790	2.1e-13	2e-11			0		2356	TRAPPC-Trs85 (2)
P. yoelii	hypothetical protein	n	PY02194	1.1e-09	5e-11			0		1540	TRAPPC-Trs85
P. chabaudi	conserved Plasmodium protein, unknown function	n	PCHAS_110440	1.7e-13	5e-11			0		2236	TRAPPC-Trs85 (2)
T. gondii	hypothetical protein	n	TGME49_214610	4e-21	2e-14			0	y	3383	TRAPPC-Trs85 (3)
N. caninum	hypothetical protein, conserved	n	NCLIV_051760	5.9e-19	2e-14			0		3389	TRAPPC-Trs85 (3)
E. tenella	unspecified product	n	ETH_00008505	7.1e-23	1e-16			0		2316	TRAPPC-Trs85 (3)
B. bovis	hypothetical protein	n	BBOV_IV008410	2.4e-06	9e-11			0		1178	TRAPPC-Trs85
T. annulata	hypothetical protein	n	TA06465	0.58	0.0001			0		1232	-
T. parva	hypothetical protein	n	TP01_0933	0.8	0.0003			0		1342	TRAPPC-Trs85
P. infestans	conserved hypothetical protein	n	XP_002896973.1	7e-57	6e-55			0		1386	TRAPPC-Trs85, TRAPPC9-Trs120
P. marinus	hypothetical protein Pmar_PMAR018009	n	XP_002780962.1	9e-34	3e-33			0		1107	TRAPPC-Trs85
T. thermophila	Dpy-30 motif family protein	n	EAS07836.1	1e-11	2e-11			0.35		1925	Dpy-30, TRAPPC-Trs85	editing required, likely encodes two smaller proteins
P. tetraurelia	hypothetical protein	n	XP_001444358.1	7e-08	2e-07			0		1204	TRAPPC-Trs85
-	hypothetical protein	n	XP_001448854.1	5e-06	1e-06			7.9e-277		1205	TRAPPC-Trs85
Trs120/TRAPP9
H. sapiens	trafficking protein particle complex subunit 9 isoform a	-	NP_113654.4	-	-	-	-	-	-	1246	TRAPPC9-Trs120
S. cerevisiae	Trs120p	-	NP_010695.1	-	-	-	-	-	-	1289	TRAPPC9-Trs120
P. infestans	conserved hypothetical protein	n	XP_002896003.1	0.0003	8e-05	-	-	0	-	1398	TRAPPC9-Trs120 (2)
T. thermophila	hypothetical protein TTHERM_004130	n	EAR89060.1	4e-19	3e-18	-	-	0	-	1771aa	TRAPPC9-Trs120, RAP
P. tetraurelia	hypothetical protein	n	XP_001442020.1	4e-07	9e-08	-	-	0	-	990	TRAPPC9-Trs120 (2)
-	hypothetical protein	n	XP_001446735.1	1e-05	3e-06	-	-	0	-	992	TRAPPC9-Trs120 (2)
Trs130/TRAPP10
H. sapiens	trafficking protein particle complex subunit 10	-	NP_003265.3	-	-	-	-	-	-	1259	TRAPPC10
S. cerevisiae	Trs130p	-	NP_013945.1	-	-	-	-	-	-	1102	TRAPPC10
T. gondii	hypothetical protein, conserved	n	TGME49_227610	4.1e-11	6e-14	-	-	0	y	3648	TRAPPC10
N. caninum	conserved hypothetical protein	n	NCLIV_045660	7.3e-12	2e-14	-	-	0	-	3561	-
E. tenella	hypothetical protein, conserved	n	ETH_00021770	0.00043	5e-06	-	-	-	-	355	-	editing required, large portion of protein missing
P. infestans	trafficking protein particle complex subunit 10, putative	y	XP_002895662.1	2e-29	2e-29	-	-	0	-	1084	Foie-gras_1
Tca17/TRAPP2L
H. sapiens	trafficking protein particle complex subunit 2-like protein	-	NP_057293.1	-	-	-	-	-	-	140	Sedlin_N
S. cerevisiae	Tca17p	-	NP_010866.1	-	-	-	-	-	-	152	Sedlin_N
P. falciparum	conserved Plasmodium protein, unknown function	n	PF3D7_0816700	6.9e-11	5e-11	-	-	3.2e-71	-	143	Sedlin_N
P. vivax	hypothetical protein, conserved	n	PVX_089575	2.3e-12	3e-14	-	-	9.8e-71	-	138	Sedlin_N
P. knowlesi	conserved Plasmodium protein, unknown function	n	PKH_051580	2.4e-13	1e-13	-	-	2e-68	-	138	Sedlin_N
P. yoelii	conserved Plasmodium protein, unknown function	n	PYYM_0714200	3e-13	3e-13	-	-	2.4e-70	-	137	Sedlin_N
P. chabaudi	conserved Plasmodium protein, unknown function	n	PCHAS_072320	8.2e-09	4e-42	-	-	1.8e-72	-	143	Sedlin_N
T. gondii	Sedlin, N-terminal region protein, putative	n	TGME49_314720	2.4e-18	6e-20	-	-	6.6e-94	n	163	Sedlin_N
N. caninum	conserved hypothetical protein	n	NCLIV_057620	4.7e-12	6e-16	-	-	2.7e-74	-	163	Sedlin_N
E. tenella	hypothetical protein, conserved	n	ETH_00004365	9.1e-17	8e-20	-	-	2.7e-72	-	151	Sedlin_N
C. parvum	conserved hypothetical protein	n	cgd2_3760	5.1e-07	9e-08	-	-	6e-28	-	150	Sedlin_N
B. bovis			AAXT01000003 948060-947755	2.7e-08
T. annulata	hypothetical protein, conserved	n	TA07080	3e-39	1e-40	-	-	4.8e-70	-	104	Sedlin_N	editing required
T. parva			AAGK01000004 312120-311755	1.2e-21
P. infestans	trafficking protein particle complex subunit 2-like protein	y	XP_002905450.1	3e-08	4e-08	-	-	2.1e-68	-	140	Sedlin_N
T. thermophila	hypothetical protein TTHERM_00635810	n	EAR89876.1	1e-08	9e-09	-	-	3.7e-62	-	164	Sedlin_N
P. tetraurelia	hypothetical protein	n	XP_001430610.1	3e-08	2e-08	-	-	1.7e-57	-	136	Sedlin_N
D. melanogaster	CG9067-PA	-	FBpp0087278	1.53e-40	1e-54	-	-	2e-52	-	138	Sedlin_N
D. rerio	trafficking protein particle complex 2-like	-	NP_001003506.2	5e-89	8e-91	-	-	1.6e-56	-	139	Sedlin_N
S. pombe	TRAPP complex subunit 2-like (predicted)	-	SPAC15A10.12c.1	4.3e-14	5e-18	-	-	1.4e-26	-	148	Sedlin_N
C. neoformans	CNAG_03661T0	-	3277	1.31e-13	4e-16	-	-	9.5e-51	-	213	Sedlin_N
B. dendrobatidis	GP3.008560	-	85297	4.66e-32	8e-34	-	-	3.8e-42	-	140	Sedlin_N
C. owczarzaki	HSPC176	-	EFW40667.1	3e-44	3e-45	-	-	9.8e-60	-	170	Sedlin_N
D. discoideum	trappc2l	-	DDB0266384	1e-26	2e-38	-	-	4.2e-52	-	140	Sedlin_N
N. gruberi	e_gw1.5.272.1	-	30431	2.81e-35	2e-37	-	-	2.6e-50	-	149	Sedlin_N
T. vaginalis	conserved hypothetical protein	-	TVAG_328150	5.9e-10	4e-12	-	-	5.2e-34	-	145	Sedlin_N
-	conserved hypothetical protein	-	TVAG_013860	1.3e-07	1e-10	-	-	1.6e-27	-	141	Sedlin_N
G. sulphuraria	-	-	Gs18350.1	5e-09	4e-05	-	-	-	-	925(NT)	Sedlin_N
P. patens	MBP-1 interacting protein-2a	-	Pp1s223_122V6.1	2.5e-35	1e-47	-	-	2e-55	-	143	Sedlin_N
-	MBP-1 interacting protein-2a	-	Pp1s450_6V6.1	2e-34	2e-45	-	-	6.3e-54	-	143	Sedlin_N
A. thaliana	SNARE-like superfamily protein	-	AT2G20930.1	1.3e-32	2e-44	-	-	7.6e-56	-	140	Sedlin_N
C. reinhardtii	conserved protein	-	Cre03.g165650.t1.2	1.4e-26	5e-36	-	-	4.5e-51	-	152	Sedlin_N
V. carteri	conserved protein	-	Vocar20011293m	4.5e-27	2e-36	-	-	2.9e-54	-	152	Sedlin_N
Micromonas	est_cluster_kg.Chr_12__41__3199720:1	-	109259	1.02e-12	2e-14	-	-	3.7e-41	-	167	Sedlin_N
T. pseudonana	fgenesh1_pg.C_chr_5000355	-	5313	0.0011	1e-05	-	-	3.3e-14	-	276	Sedlin_N
P. ramorum	gwEuk.13.185.1	-	41112	6e-32	5e-34	-	-	1.4e-46	-	123	Sedlin_N
P. sojae	e_gw1.15.193.1	-	532679	4.55e-38	7e-39	-	-	6.4e-52	-	141	Sedlin_N
B. natans	estExt_fgenesh1_pg.C_10195	-	84842	7.11e-28	3e-19	-	-	3.5e-45	-	157	Sedlin_N
E. huxleyi	gw1.211.34.1	-	58777	4.03e-29	1e-30	-	-	1e-38	-	113	Sedlin_N
G. theta	e_gw1.18.15.1	-	67979	2.73e-24	1e-25	-	-	6.7e-45	-	148	Sedlin_N
Vps51/Ang2
H. sapiens	ANG2	-	AAF21627.2	-	-	-	-	-	-	782	Vps51
S. cerevisiae	Vps51p	-	NP_012945.1	-	-	-	-	-	-	164	Vps51
P. falciparum	conserved Plasmodium protein, unknown function	n	PF3D7_0103100	3.5e-12	9e-14	-	-	0	-	1634	Vps51, Plasmodium_HRP
P. vivax	hypothetical protein, conserved	n	PVX_081600	1.1e-12	3e-17	-	-	0	-	1400	Vps51
P. knowlesi	conserved Plasmodium protein, unknown function	n	PKH_021030	1.1e-11	2e-16	-	-	0	-	1371	Vps51
P. yoelii	hypothetical protein	n	PY06525	2.4e-10	5e-13	-	-	5.6	-	490	Vps51
P. chabaudi	conserved Plasmodium protein, unknown function	n	PCHAS_020840	5.1e-13	1e-17	-	-	0	-	1217	Vps51
T. gondii	Vps51/Vps67 protein	y	TGME49_305560	2.2e-22	1e-16	-	-	0	y	1196	Vps51
N. caninum	hypothetical protein	n	NCLIV_044030	3e-19	5e-16	-	-	0	-	1210	Vps51
E. tenella	hypothetical protein, conserved	n	ETH_00012935	1.1e-16	2e-18	-	-	0	-	1248	Vps51
B. bovis	hypothetical protein	n	BBOV_IV001780	0.87	0.017	-	-	0	-	968	Vps51
T. annulata	hypothetical protein, conserved	n	TA04890	0.00086	1e-05	-	-	2.7e-295	-	926	Vps51
T. parva	hypothetical protein	n	TP03_0497	0.038	0.0005	-	-	7.3e-305	-	935	Vps51
P. infestans	fat-free family protein	y	XP_002909093.1	1e-56	5e-44	-	-	4.4e-289	-	820	Vps51
T. thermophila	phospholipid-translocating P-type ATPase, flippase family protein	n	EAR85282.2	2e-22	3e-21	-	-	1.2e-276	-	861	Vps51
P. tetraurelia	hypothetical protein	n	XP_001434932.1	7e-19	1e-17	-	-	6.6e-200	-	727	Vps51
-	hypothetical protein	n	XP001434933.1	1e-05	3e-05	-	-	1e-15	-	558	-
Vps52
H. sapiens	vacuolar protein sorting-associated protein 52 homolog	-	NP_072047.4	-	-	-	-	-	-	723	Vps52
S. cerevisiae	Vps52p	-	NP_010772.1	-	-	-	-	-	-	641	Vps52
P. falciparum	vacuolar protein sorting 52 homologue	y	PF3D7_1323800	4.7e-21	7e-11	-	-	0	-	1353	Vps52 (2)
P. vivax	hypothetical protein, conserved	n	PVX_116680	5.5e-35	6e-16	-	-	0	-	1095	Vps52 (3)
P. knowlesi	conserved Plasmodium protein, unknown function	n	PKH_122930	5.5e-31	1e-12	-	-	0	-	1096	Vps52 (2)
P. yoelii	Arabidopsis thaliana At1g71270/F3I17_8	n	PY06640	2.7e-24	5e-18	-	-	0	-	1050	Vps52 (2)
P. chabaudi	vacuolar protein sorting protein 52, putative	y	PCHAS_134360	3.1e-31	1e-15	-	-	0	-	973	Vps52 (2)
T. gondii	Vps52 / Sac2 family protein	y	TGME49_258832	7.4e-40	5e-33	-	-	0	n	789	Vps52
N. caninum	hypothetical protein	n	NCLIV_027640	1.1e-44	6e-38	-	-	0	-	883	Vps52 (2)
E. tenella			NODE_21572_length_6498_cov_7.620806	4e-31
C. parvum	vacuolar sorting protein VPS52/suppressor of actin Sac2-family protein	y	cgd4_2930	6.3e-13	2e-14	-	-	4.3e-202	-	681	secA
B. bovis	conserved hypothetical protein	n	BBOV_III001550	3.6e-14	3e-19	-	-	5.8e-296	-	744	Vps52
T. annulata	hypothetical protein	n	TA17735	1.1e-14	4e-16	-	-	1.8e-280	-	766	Vps52
T. parva	hypothetical protein	n	TP03_0687/TP03_0688	7.1e-06	3e-06	-	-	7.8e-46	-	281	Vps52	editing required, actual protein is a contig of two results
P. infestans	vacuolar protein sorting-associated protein, putative	n	XP_002895834.1	4e-131	3e-137	-	-	0	-	727	Vps52
P. marinus	Vacuolar protein sorting protein, putative	n	XP_002782294.1	6e-90	8e-90	-	-	0	-	716	Vps52
T. thermophila	Vps52 / Sac2 family protein	y	EAS01785.1	2e-49	1e-49	-	-	5e-288	-	713	Vps52
P. tetraurelia	hypothetical protein	n	XP_001456875.1	2e-57	5e-57	-	-	7.6e-283	-	710	Vps52
Vps53
H. sapiens	vacuolar protein sorting-associated protein 53 homolog isoform 1	-	NP_001121631.1	-	-	-	-	-	-	832	Vps53_N
S. cerevisiae	Vps53p	-	NP_012505.1	-	-	-	-	-	-	822	Vps53_N
P. falciparum	conserved Plasmodium protein, unknown function	n	PF3D7_0727000	3.2e-27	6e-15	-	-	0	-	1162	Vps53_N (2)
P. vivax	hypothetical protein, conserved	n	PVX_081655	1.8e-33	1e-37	-	-	0	-	839	Vps53_N
P.knowlesi	Vps53-like protein, putative	y	PKH_021140	2.4e-30	6e-35	-	-	0	-	849	Vps53_N
P. yoelii	hypothetical protein	n	PY02098	6.9e-17	2e-23	-	-	0	-	790	Vps53_N
P. chabaudi	conserved Plasmodium protein, unknown function	n	PCHAS_020950	1.4e-21	7e-24	-	-	0	-	935	Vps53_N
T. gondii	Vps53 family, N-terminal protein	y	TGME49_297230	2.2e-28	1e-35	-	-	0	n	1028	Vps53_N
N. caninum	hypothetical protein	n	NCLIV_006320	4.1e-29	2e-35	-	-	0	-	1017	Vps53_N
E. tenella	hypothetical protein, conserved	n	ETH_00022760	4.4e-07	6e-10	-	-	-	-	286	-
C. parvum	Vps53-N family protein involved in vacuolar protein sorting	y	cgd4_3420	8.1e-08	8e-10	-	-	0	-	956	Vps53_N
B. bovis	Vps53-like protein	y	BBOV_III011640	3.7e-37	1e-44	-	-	3.3e-289	-	688	Vps53_N
T. annulata	hypothetical protein, conserved	n	TA16785	1.3e-32	2e-38	-	-	1.8e-280	-	713	Vps53_N
T. parva	hypothetical protein	n	TP01_1005/TP01_1006	2.6e-23	5e-28	-	-	1.9e-05	-	304/286	Vps53_N	editing required, actual protein is a contig of two results
P. infestans	vacuolar protein sorting-associated protein 53	y	XP_002897375.1	2e-138	2e-143	-	-	0	-	861	Vps53_N, Sec6
-	vacuolar protein sorting-associated protein 53	y	XP_002897377.1	9e-125	2e-126	-	-	0	-	834	Vps53_N, Sec6
-	vacuolar protein sorting-associated protein, putative	n	XP_002997172.1	1e-115	4e-117	-	-	0	-	813	Vps53_N, Sec6
-	vacuolar protein sorting-associated protein 53	y	XP_002897376.1	5e-60	2e-63	-	-	2.1e-240	-	699	Vps53_N
-	vacuolar protein sorting-associated protein 53	y	XP_002997177.1	2e-58	7e-59	-	-	1.4e-69	-	510	Vps53_N, Sec6
P. marinus	conserved hypothetical protein	n	XP_002764567.1/XP_002764568.1	2e-26	8e-27	-	-	-	-	241/643	Vps53_N	editing required, actual protein is a contig of two results
T. thermophila	hypothetical protein TTHERM_0132680	n	EAR82089.1	2e-71	8e-71	-	-	0	-	1169	Vps53_N, V-SNARE
P. tetraurelia	hypothetical protein	n	XP_001433496.1	1e-83	4e-83	-	-	1.3e-303	-	690	Vps53_N, Sec15
-	hypothetical protein	n	XP_001450134.1	9e-76	9e-76	-	-	3.8e-243	-	636	Vps53_N, Sec15
Vps54
H. sapiens	vacuolar protein sorting-associated protein 54 isoform 1	-	NP_057600.2	-	-	-	-	-	-	977	Vps54
S. cerevisiae	Vps54p	-	NP_010310.1	-	-	-	-	-	-	889	Vps54
T. gondii	Vps54 family protein	y	TGME49_295330	1.4e-17	1e-10	-	-	0	y	2020	-
N. caninum	conserved hypothetical protein	n	NCLIV_002420	1.3e-18	8e-12	-	-	0	-	2044	-
E. tenella			Supercontig_219	6.1e-15
C. parvum	uncharacterized protein	n	cgd6_3950	2.6e-06	7e-06	-	-	0	-	961	-
P. infestans	vacuolar protein sorting-associated protein, putative	n	XP_002999287.1	1e-42	3e-43	-	-	0	-	1017	Vps54
P. marinus	vacuolar protein sorting, putative	n	XP_002784531.1/XP_002784532.1	2e-14	4e-15	-	-	-	-	399/176	Vps54	editing required, actual protein is a contig of two results
T. thermophila	hypothetical protein TTHERM_00250950	n	EAR98800.1	5e-15	1e-15	-	-	0	-	1038	-
P. tetraurelia	hypothetical protein	n	XP_001446068.1	1e-23	1e-23	-	-	0	-	898	Vps54
Vps11
H. sapiens	vacuolar protein sorting-associated protein 11 homolog	-	NP_068375.3	-	-	-	-	-	-	941	WD40, Clathrin, RING, VPS11_C
S. cerevisiae	Pep5p	-	NP_013958.1	-	-	-	-	-	-	1029	zf-C3HC4_2, RING, VPS11_C
P. falciparum	conserved Plasmodium protein, unknown function	n	PF3D7_0502000	3e-37	4e-27	-	-	0	-	1272	RING, VPS11_C
P. vivax	hypothetical protein, conserved	n	PVX_097605	9e-33	3e-26	-	-	0	-	1142	RING, VPS11_C
P. knowlesi	conserved Plasmodium protein, unknown function	n	PKH_103150	4.8e-35	8e-29	-	-	0	-	1116	RING, VPS11_C
P. yoelii	expressed protein	n	PY04374	2.7e-30	1e-24	-	-	0	-	1097	RING, VPS11_C
P. chabaudi	conserved Plasmodium protein, unknown function	n	PCHAS_110150	1.6e-30	6e-24	-	-	0	-	1101	RING, VPS11_C
T. gondii	hypothetical protein	n	TGME49_230220	6.9e-68	2e-47	-	-	0	n	1241	VPS11_C
N. caninum	conserved hypothetical protein	n	NCLIV_030870	1.9e-59	2e-35	-	-	0	-	1054	VPS11_C
E. tenella	hypothetical protein, conserved	n	ETH_00031615	7.8e-38	4e-84	-	-	0	-	1100	VPS11_C
C. parvum	hypothetical protein	n	cgd4_4010	8.1e-31	4e-23	-	-	4.2e-259	-	738	Clathrin
B. bovis	conserved hypothetical protein	n	BBOV_1004240	3.3e-28	1e-21	-	-	1.2e-83	-	1006	-
T. annulata	hypothetical protein	n	TA14805	8.7e-18	2e-21	-	-	0	-	908	-
T. parva	hypothetical protein	n	TP02_0730	3.9e-16	8e-25	-	-	0	-	1275	-
P. infestans	vacuolar protein sorting-associated protein, putative	n	XP_002899440.1	6e-173	0	-	-	0	-	1008	RING, VPS11_C
P. marinus	hypothetical protein Pmar_PMAR029509	n	XP_002773529.1	4e-16	1e-17	-	-	0	-	1191	RING
T. thermophila	hypothetical protein TTHERM_01205260	n	EAR82290.1	2e-88	2e-95	-	-	0	-	974	Clathrin
P. tetraurelia	hypothetical protein	n	XP_001449732.1	1e-103	5e-103	-	-	0	-	953	Clathrin
-	hypothetical protein	n	XP_001434992.1	6e-102	1e-101	-	-	0	-	953	Clathrin
Vps16
H. sapiens	vacuolar protein sorting-associated protein 16 homolog isoform 1	-	NP_072097.2	-	-	-	-	-	-	839	Vps16_N, Vps16_C
S. cerevisiae	Vps16p	-	NP_015280.1	-	-	-	-	-	-	798	Vps16_N, Vps16_C
P. falciparum	vesicle fusion and protein sorting subunit 16, putative (VPS16)	y	PF3D7_1239900	4.3e-40	2e-39	-	-	0	-	1032	Vps16_N (2), Vps16_C
P. vivax	hypothetical protein, conserved	n	PVX_100945	6.7e-42	4e-44	-	-	0	-	988	Vps16_N (2), Vps16_C
P. knowlesi	Vps16-like protein	y	PKH_145790	1.4e-43	5e-45	-	-	0	-	950	Vps16_N (2), Vps16_C
P. yoelii	VCL1	n	PY02218	1.7e-43	2e-42	-	-	0	-	965	Vps16_N (2), Vps16_C
P. chabaudi	vesicle fusion and protein sorting subunit 16, putative	y	PCHAS_145660	2.1e-43	7e-43	-	-	0	-	965	Vps16_N (2), Vps16_C
T. gondii	Vps16, N-terminal region protein	y	TGME49_320670	2e-53	2e-79	-	-	0	y	920	Vps16_N, Vps16_C
N. caninum	Vps16-like protein, related	y	NCLIV_009610	1.7e-36	2e-78	-	-	0	-	931	Vps16_N, Vps16_C
E. tenella	hypothetical protein, conserved	n	ETH_00042940	6.3e-14	2e-16	-	-	6.3	-	367	Vps16_C
C. parvum	VPS16 vacuolar sorting protein	y	cgd7_5460	1.3e-24	3e-41	-	-	0	-	966	Vps16_N, Vps16_C
B. bovis	conserved hypothetical protein	n	BBOV_IV011880	4.2e-14	2e-14	-	-	0	-	937	Vps16_N
T. annulata	vacuolar sorting protein (Vps16 homologue), putative	y	TA16455	2.5e-13	1e-09	-	-	0	-	929	Vps16_N (2), Vps16_C
T. parva	hypothetical protein	n	TP01_1121	1.4e-10	1e-07	-	-	0	-	937	Vps16_N, Vps16_C
P. infestans	vacuolar protein sorting-associated protein, putative	n	XP_002899238.1	9e-94	3e-102	-	-	0	-	1884	PRK0634, DUF221, Vps16_N	editing required
P. marinus			NW_003199331.1 1000-1374	8.5
T. thermophila	hypothetical protein TTHERM_00294740	n	EAR92861.1	6e-29	2e-35	-	-	0	-	991	Vps16_N, Vps16_C
-	hypothetical protein TTHERM_00370870	n	EAR89272.1	7e-22	4e-23	-	-	8e-34	-	992	Vps16_N
P. tetraurelia	hypothetical protein	n	XP_001442117.1	8e-57	2e-51	-	-	0	-	884	Vps16_N, Vps16_C
-	hypothetical protein	n	XP_001446836.1	1e-51	1e-48	-	-	0	-	884	Vps16_N, Vps16_C
-	hypothetical protein	n	XP_001431528.1	2e-35	8e-36	-	-	1.7e-25	-	539	Vps16_N, Vps16_C
Vps18
H. sapiens	vacuolar protein sorting-associated protein 18 homolog	-	NP_065908.1	-	-	-	-	-	-	973	Pep3_Vps18, Clathrin
S. cerevisiae	Pep3p	-	NP_013249.1	-	-	-	-	-	-	918	Pep3_Vps18, CLH, RING
P. falciparum	conserved Plasmodium protein, unknown function	n	PF3D7_1309700	6.5e-33	6e-30	-	-	0	-	1672	Pep3_Vps18, Clathrin
P. vivax	hypothetical protein, conserved	n	PVX_122315	2.2e-36	9e-29	-	-	0	-	1533	Pep3_Vps18
P. knowlesi	conserved Plasmodium protein, unknown function	n	PKH_140860	6.9e-40	9e-31	-	-	0	-	1552	Pep3_Vps18
P. yoelii	vacuolar membrane protein pep3	y	PY03107	1.5e-29	1e-28	-	-	0	-	1399	Pep3_Vps18
P. chabaudi	conserved Plasmodium protein, unknown function	n	PCHAS_141010	3e-29	1e-27	-	-	0	-	1456	Pep3_Vps18
T. gondii	Pep3/Vps18/deep orange family protein	y	TGME49_289730	1.1e-75	6e-41	-	-	0	y	1157	Pep3_Vps18, Clathrin, RING
N. caninum	hypothetical protein	n	NCLIV_041970	3.6e-74	2e-40	-	-	0	-	1177	Pep3_Vps18, zf-C3HC4_2
E. tenella	vacuolar protein sorting 18, putative	y	ETH_00028590	1.3e-37	3e-24	-	-	0	-	988	Pep3_Vps18, Clathrin
C. parvum	vacuolar membrane protein pep3, human vacuolar protein sorting 18-like protein with a metal binding domain at the C-terminus	y	cgd8_910	1.9e-20	6e-10	-	-	0	-	1248	-
B. bovis	Pep3/Vps18/deep orange family protein	y	BBOV_III010710	1.7e-35	1e-38	-	-	0	-	959	Pep3_Vps18, RING
T. annulata	hypothetical protein, conserved	n	TA14400	2.1e-35	1e-39	-	-	0	-	997	Pep3_Vps18, RING
T. parva	vacuolar sorting protein 18, putative	y	TP02_0075	4.2e-36	1e-42	-	-	0	-	1013	Pep3_Vps18, RING
P. infestans	vacuolar protein sorting-associated protein 18	y	XP_002909201.1	2e-153	3e-150	-	-	0	-	1206	Pep3_Vps18, Clathrin
P. marinus	hypothetical protein Pmar_PMAR018075	n	XP_002781024.1/XP_002781025.1	4e-24	6e-24	-	-	2.1e-33	-	376/505	Pep3_Vps18, Clathrin	editing required, actual protein is a contig of two results
T. thermophila	hypothetical protein TTHERM_00463740	n	EAR98626.2	1e-70	9e-64	-	-	0	-	1171	Pep3_Vps18, zf-C3HC4_2
-	hypothetical protein TTHERM_00242090	n	EAS04688.2	3e-49	2e-42	-	-	1.9e-43	-	1079	Pep3_Vps18
-	hypothetical protein TTHERM_00292270	n	EAR98495.1	8e-49	8e-43	-	-	2.9e-37	-	900	Pep3_Vps18
-	hypothetical protein TTHERM_00410250	n	EAS00573.1	2e-40	2e-39	-	-	1.9e-75	-	1186	Pep3_Vps18
P. tetraurelia	hypothetical protein	n	XP_001428753.1	9e-95	6e-88	-	-	0	-	1007	Pep3_Vps18
-	hypothetical protein	n	XP_001460069.1	3e-94	2e-87	-	-	0	-	1007	Pep3_Vps18
-	hypothetical protein	n	XP_001454258.1	1e-38	9e-38	-	-	3.6e-22	-	1061	Pep3_Vps18
Vps33
H. sapiens	vacuolar protein sorting-associated protein 33B	-	NP_061138.3	-	-	-	-	-	-	617	Sec1
S. cerevisiae	Vps33p	-	NP_013502.2	-	-	-	-	-	-	691	Sec1
P. falciparum	sec-1 family protein	n	PF3D7_0935200	2.7e-23	2e-39	-	-	0	-	1147	Sec1 (2)
P. vivax	vacuolar protein sorting 33A, putative	y	PVX_086960	1.9e-21	1e-42	-	-	0	-	1006	Sec1 (2)
P. knowlesi	vesicle transport protein, putative	n	PKH_073320	6.6e-19	6e-43	-	-	0	-	1023	Sec1 (2)
P. yoelii	vacuolar protein sorting homolog r-vps33a	y	PY01196	1.7e-24	2e-34	-	-	0	-	1210	Sec1 (3)
P. chabaudi	vesicle transport protein, putative	n	PCHAS_083630	9.6e-20	8e-37	-	-	0	-	1167	Sec1 (3), PRK08581
T. gondii	hypothetical protein	n	TGME49_295000	1.7e-15	7e-27	-	-	0	y	1053	Sec1 (2)
N. caninum	putative sec1 family domain-containing protein	n	NCLIV_001840	1.1e-16	2e-41	-	-	0	-	1035	Sec1 (3)
E. tenella	sec1 family domain-containing protein, putative	n	ETH_00024755	6e-21	1e-39	-	-	0	-	914	Sec1 (4)
C. parvum	Sec1-family protein	n	cgd6_2370	7.4e-12	1e-47	-	-	2.9e-302	-	702	Sec1
B. bovis	hypothetical protein	n	BBOV_III007310	5.5e-19	7e-33	-	-	0	-	725	Sec1
T. annulata	vacuolar protein sorting/secretion protein, putative	n	TA10760	4.6e-14	2e-37	-	-	0	-	757	Sec1
T. parva	vesicle transport protein, putative	n	TP04_0639	1.9e-12	2e-36	-	-	0	-	758	Sec1
P. infestans	vacuolar protein sorting-associated protein 33A, putative	y	XP_002895514.1	3e-85	6e-122	-	-	4e-278	-	629	Sec1
-	vacuolar protein sorting-associated protein, putative	n	XP_002899917.1	3e-38	5e-65	-	-	2.3e-54	-	622	Sec1
-	conserved hypothetical protein	n	XP_002904645.1	2e-18	8e-40	-	-	1.5e-10	-	586	Sec1
P. marinus	vacuolar protein sorting, putative	n	XP_002779278.1	9e-26	2e-58	-	-	1.6e-277	-	658	Sec1
-	vacuolar protein sorting, putative	n	XP_002781859.1	2e-22	2e-40	-	-	2.5e-51	-	404	Sec1	editing required
T. thermophila	Sec1 family protein	n	EAR95470.1	1e-56	1e-85	-	-	7.4e-96	-	2209	Sec1
-	Sec1 family protein	n	EAR90155.1	2e-38	2e-55	-	-	9.2e-40	-	704	Sec1
P. tetraurelia	hypothetical protein	n	XP_001442674.1	1e-65	5e-81	-	-	1.2e-233	-	581	Sec1
-	hypothetical protein	n	XP_001452571.1	4e-61	4e-76	-	-	1.2e-158	-	563	Sec1
-	hypothetical protein	n	XP_001439566.1	2e-53	8e-69	-	-	6.3e-79	-	627	Sec1
-	hypothetical protein	n	XP_001438479.1	3e-34	1e-34	-	-	9.6e-09	-	366	Sec1	editing required
Vps39
H. sapiens	Vacuolar protein sorting 39 homolog	-	AAH68559.1	-	-	-	-	-	-	875	CNH, Vps39_1, Vps39_2
S. cerevisiae	Vam6p	-	NP_010206.1	-	-	-	-	-	-	1049	Vps39_1, Vps39_2
P. infestans	conserved hypothetical protein	n	XP_002899468.1						-	990	Vps39_1, Vps39_2
D. melanogaster		-	FBpp0083022	-	4e-167	-	1e-30	0	-	876	-
N. vectensis		-	235773	-	0	-	5e-14	4.9e-214	-	796	-
D. rerio		-	NP_001107012.2	-	0	-	2e-34	0	-	875	-
M. brevicolis		-	31360	-	1e-74	-	4e-16	0	-	955	-
S. pombe		-	SPAC23H4.14.1:pep	-	8e-59	-	3e-29	2.7e-102	-	905	-
C. neoformans		-	4863	-	8e-56	-	6e-18	4.1e-101	-	1019	-
B. dendrobatidis		-	87461	-	1e-81	-	2e-27	4.1e-120	-	827	-
C. owczarzaki		-	EFW44837.1	-	0	-	1e-26	0	-	913	-
N. crassa		-	NCU01539	-	4e-51	-	3e-29	2.1e-124	-	1139	-
S. commune		-	1171875	-	2e-47	-	2e-20	6.8e-113	-	1076	-
-		-	1189961	-	1e-12	-	0.021	1.4e-19	-	509	-
P. chrysosporium		-	4215	-	6e-51	-	5e-24	3.1e-108	-	1062	-
D. discoideum		-	DDB0234136	-	2e-132	-	2e-14	1.3e-171	-	852	-
N. gruberi		-	57795	-	5e-108	-	2e-20	2.6e-160	-	906	-
-		-	74877	-	3e-22	-	1e-14	3.6e-34	-	1031	-
L. major		-	LmjF.12.1320	-	5e-23	-	0.002	5.9e-59	-	971	-
T. vaginalis			TVAG_285960					2.6e-24		888
-			TVAG_027270					8.4e-21		346
-			TVAG_178460					1.6e-16		932
-			TVAG_063710					3.5e-15		869
-			TVAG_315150					3.5e-13		837
-			TVAG_333210					2.4e-12		794
-			TVAG_004540					4.2e-11		849
-			TVAG_040900					2.4e-06		555
-			TVAG_051210					3.4e-06		1046
P. patens		-	Pp1s51_78V6.2	-	2e-84	-	0.0008	7.9e-126	-	1016	-
V. carteri		-	Vocar20002631m	-	2e-25	-	9e-06	4.6e-66	-	1377	-
P. sojae		-	331721	-	9e-46	-	2e-10	4.3e-84	-	1066	-
B. natans		-	83872	-	1e-73	-	0.003	7.2e-100	-	906	-
G. theta		-	99132	-	6e-119	-	2e-13	2.5e-163	-	875	-
T. pseudonana			24171		5e-12	-	-	1.4e-21		1461
T. trahens		-	AMSG_02132.2	-	8e-143	-	3e-21	3.1e-176	-	857	-
A. macrogynus		-	AMAG_01722.2	-	6e-39	-	8e-10	4.7e-82	-	965	-
-		-	AMAG_04212.2	-	1e-31	-	3e-10	4.4e-71	-	909	-
S. punctatus		-	SPPG_03886.3	-	2e-135	-	5e-27	1.9e-176	-	881	-
Y. lipolytica		-	XP_500765.1	-	7e-61	-	2e-33	3.5e-115	-	1013	-
A. fumigatus		-	Afu7g05790	-	2e-47	-	6e-32	3.4e-134	-	1038	-
A. queenslandica		-	XP_003386382.1	-	0	-	1e-17	4.6e-190	-	890	-
T. adhaerens		-	61902	-	0	-	2e-24	1.6e-203	-	852	-
A. thaliana		-	AT4G36630.1	-	2e-91			6.6e-121		1000
C. reinhardtii		-	Cre13.g594710.t1.1		6e-12			8.3e-40		1799
P. ramorum		-	73930					7.7e-80
Vps41
H. sapiens	vacuolar protein sorting-associated protein 41 homolog isoform 1	-	NP_055211.2	-	-	-	-	-	-	854	CLH
S. cerevisiae	Vps41p	-	NP_010369.2	-	-	-	-	-	-	992	WD40, Clathrin, Vps39_1
T. gondii	hypothetical protein, conserved	n	TGME49_224270	4.4e-12	2e-09	-	-	0	y	3581	-
N. caninum	hypothetical protein, conserved	n	NCLIV_048290	3.5e-12	8e-10	-	-	0	-	3687	-
P. infestans	vacuolar protein sorting-associated protein 41	y	XP_002903193.1	4e-119	1e-115	-	-	0	-	1037	WD40, Clathrin, Vps39_1
P. marinus	vacuolar protein sorting vps41, putative	y	XP_002765803.1	6e-09						188	editing required, truncated protein
Vps3
H. sapiens	transforming growth factor-beta receptor-associated protein 1	-	NP_001136093.1	-	-	-	-	-	-	860	CNH, Vps39_1, Clathrin, Vps39_2
S. cerevisiae	Vps3p	-	NP_010783.1	-	-	-	-	-	-	1011	MDN1
P. falciparum	conserved Plasmodium protein, unknown function	n	PF3D7_1423800	3.5e-13	2e-11	-	-	6.8e-18	-	1468	Vps39_2
P. vivax	hypothetical protein, conserved	n	PVX_085285/PVX_085290	0.00035	0.005	-	-	4.3e-05	-	984	-	editing required, actual protein is a contig of two results
P. knowlesi	conserved Plasmodium protein, unknown function	n	PKH_132530	3.1e-05	0.008	-	-	1.1e-27	-	1421	Vps39_2
P. yoelii	hypothetical protein	n	PY07085	1.7e-08	3e-06	-	-	1.5e-12	-	945	-
P. chabaudi	conserved Plasmodium protein, unknown function	n	PCHAS_102040	4.7e-15	2e-08	-	-	2.1e-18	-	1343	Vps39_2
T. gondii	hypothetical protein	n	TGME49_315530	4e-30	8e-29	-	-	5.4e-76	n	1105	CNH, Vps39_2
N. caninum	TGF beta receptor associated protein-like protein, related	y	NCLIV_058220	1.3e-24	3e-26	-	-	6.8e-78	-	1172	CNH, Vps39_2
E. tenella	hypothetical protein, conserved	n	ETH_00008755	1.2e-07	2e-22	-	-	4.1e-44	-	1074	CNH
C. parvum	hypothetical protein	n	cgd3_1050	2.7e-10	9e-10	-	-	2.1e-41	-	1376	Mgc4172-like_SDR_c, CNH, Vps39_2
B. bovis	hypothetical protein	n	BBOV_IV005230	5.5e-07	2e-12	-	-	0.13	-	983	CNH, Vps39_2
T. annulata	hypothetical protein	n	TA19465	9e-09	1e-17	-	-	1.9e-35	-	1010	CNH, Clathrin, Vps39_2
T. parva	hypothetical protein	n	TP01_0217	1.1e-09	1e-11	-	-	1.5e-15	-	625	CNH
P. infestans	conserved hypothetical protein	n	XP_002908339.1	9e-33	3e-32	-	-	1.1e-94	-	1035	CNH, Vps39_2
T. thermophila	hypothetical protein TTHERM_01141590	n	EAR82468.1	2e-19	4e-20	-	-	0	-	951	CNH, Vps39_2
P. tetraurelia	hypothetical protein	n	XP_001434275.1	1e-28	9e-32	-	-	0	-	926	CNH, Vps39_2
-	hypothetical protein	n	XP_001429938.1	1e-27	1e-28	-	-	0	-	923	CNH, Vps39_2
-	hypothetical protein	n	XP_001438827.1	2e-27	5e-33	-	-	0	-	925	CNH, Vps39_2
N. vectensis		-	184615	-	0	-	3e-14	0	-	871
D. rerio		-	NP_001077023.1	-	0	-	9e-14	1.3e-147	-	863
M. brevicolis		-	5863	-	2e-49	-	2e-06	1.9e-81	-	860
S. pombe		-	SPCC364.05.1:pep	-	1e-07	-	7e-10	1.2e-12	-	910
C. neoformans		-	6349	-	7e-16	-	8e-09	1.8e-28	-	1112
B. dendrobatidis		-	86969	-	2e-56	-	0.024	1.9e-48	-	921
C. owczarzaki		-	EFW39626.1	-	3e-73	-	1e-12	7.2e-125	-	1009
N. crassa		-	NCU04125	-	4e-23	-	3e-13	6e-33	-	1267
S. commune		-	70523	-	6e-20	-	0.19	7.1e-31	-	725
-		-	1161471	-	1e-16	-	1e-17	1.8e-11	-	346
P. chrysosporium		-	4585	-	3e-23	-	0.21	3.2e-32	-	905
-		-	2137	-	1e-11	-	4e-08	5.2e-13	-	415
D. discoideum		-	DDB0348561	-	2e-42	-	3e-06	7.3e-84	-	1069
N. gruberi		-	45805	-	1e-32	-	0.006	4.9e-63	-	677
-		-	59276	-	2e-19	-	0.45	1.4e-46	-	999
-		-	59730	-	2e-10	-	0.39	1.3e-36	-	1833
T. vaginalis			TVAG_484090					1.4e-08		545
P. patens		-	Pp1s53_164V6.1	-	1e-39	-	0.0003	7.3e-77	-	1110
V. carteri		-	Vocar20003215m	-	4e-14	-	0.007	1.4e-21	-	1433
P. sojae		-	557176	-	5e-29	-	2e-06	6.4e-81	-	1041
E. huxleyi			452923					8.3e-29
B. natans		-	69949	-	9e-36	-	2e-07	6.3e-77	-	998
T. trahens		-	AMSG_09555T0	-	4e-46	-	0.11	1.9e-75	-	976
A. macrogynus		-	AMAG_13611T0	-	7e-06	-	4e-06	5.1e-15	-	1001
-		-	AMAG_13359T0	-	1e-06	-	3e-07	4.1e-10	-	595
S. punctatus		-	SPPG_06092T0	-	5e-83	-	6e-09	2.6e-95	-	970
Y. lipolytica		-	XP_505517.1	-	3e-12	-	1e-34	3.8e-33	-	1109
A. fumigatus		-	Afu1g14260	-	1e-25	-	1e-12	1.8e-27	-	1229
A. queenslandica		-	XP_003385556.1	-	7e-148	-	1e-16	1.2e-130	-	856
T. adhaerens		-	52079	-	3e-160	-	6e-15	1.3e-131	-	816
A. thaliana		-	AT1G22860.1	-		-		2.8e-56	-
C. reinhardtii		-	Cre17.g709400.t1.2	-		-		1.8e-29	-
P. ramorum		-	81707	-		-		1.9e-14	-
T. brucei		-	TB927.1.4760	-	6e-19	-		3.9e-45	-	1028
Vps8
H. sapiens	vacuolar protein sorting-associated protein 8 homolog isoform a	-	NP_001009921.1	-	-	-	-	-	-	1428	WD40, Vps8, RING
S. cerevisiae	Vps8p	-	NP_009399.2	-	-	-	-	-	-	1274	Vps8
T. gondii	hypothetical protein	n	TGME49_289520	1.4e-12	0.001	-	-	0	n	3307	-
N. caninum	conserved hypothetical protein	n	NCLIV_041770	2.8e-14	3e-06	-	-	0	-	3400	-
E. tenella (TGME49_289520)	hypothetical protein		ETH_00016880	8.6e-65	8.1e-65	-	-	-	-	2958	-	editing required
P. infestans	vacuolar protein sorting-associated protein 8	y	XP_002902558.1	1e-59	6e-60	-	-	0	-	1759	WD40, Vps8
P. marinus	hypothetical protein Pmar_PMAR013763	n	XP_002765697.1	2e-19	1e-19	-	-	0	-	1737	Vps8
T. thermophila	hypothetical protein TTHERM_00532700	n	EAS04146.1	3e-31	9e-32	-	-	0	-	1670	WD40, Vps8
-	hypothetical protein TTHERM_00393150	n	EAR91646.1	4e-22	2e-20	-	-	1.1e-74	-	1472	Vps, RING
-	hypothetical protein TTHERM_00290710	n	EAR98443.1	3e-20	5e-18	-	-	6.6e-46	-	1451	Vps8
-	hypothetical protein TTHERM_00716100	n	EAR84304.1	2e-19	3e-28	-	-	1e-78	-	1452	WD40, Vps8, RING
P. tetraurelia	hypothetical protein	n	XP_001453040.1	2e-19	4e-19	-	-	2e-292	-	1373	Vps8
-	hypothetical protein	n	XP_001460291.1	4e-19	6e-25	-	-	1.3e-45	-	1322	Vps8
-	hypothetical protein	n	XP_001449839.1	9e-18	2e-16	-	-	3.9e-35	-	1378	Vps8
-	hypothetical protein	n	XP_001427618.1	2e-16	7e-15	-	-	6.7e-40	-	1322	Vps8
-	hypothetical protein	n	XP_001445495.1	8e-13	1e-11	-	-	1.4e-37	-	1386	Vps8, RING, Clathrin
-	hypothetical protein	n	XP_001432990.1	5e-12	1e-11	-	-	5.1e-40	-	1289	WD40, Vps8
-	hypothetical protein	n	XP_001459412.1	3e-11	6e-09	-	-	2.1e-39	-	1470	-
-	hypothetical protein	n	XP_001440168.1	7e-11	1e-09	-	-	1.5e-16	-	1234	Vps8
-	hypothetical protein	n	XP_001456679.1	3e-10	6e-10	-	-	8.7e-51	-	1410	Vps8, Clathrin
-	hypothetical protein	n	XP_001441310.1	5e-10	9e-10	-	-	7.5e-45	-	1338	Vps8, Clathrin
-	hypothetical protein	n	XP_001429306.1	1e-09	4e-09	-	-	1.2e-37	-	1298	Vps8
-	hypothetical protein	n	XP_001434573.1	3e-09	3e-08	-	-	4e-45	-	1405	Vps8
-	hypothetical protein	n	XP_001441520.1	7e-09	1e-08	-	-	9.4e-74	-	1358	RING
-	hypothetical protein	n	XP_001431958.1	3e-08	4e-06	-	-	3e-26	-	1170	RING
-	hypothetical protein	n	XP_001460717.1	2e-07	4e-05	-	-	2.5e-20	-	581	-
-	hypothetical protein	n	XP_001427907.1	3e-07	3e-07	-	-	9.9e-17	-	1234	Vps8
-	hypothetical protein	n	XP_001441277.1	3e-07	3e-05	-	-	1e-22	-	581	-
D. melanogaster	Dmel\CG10144-PA	-	FBpp0076695	2.92e-171	4e-179	-	-	2.5e-287	-	1229	Vps8, Clathrin
N. vectensis	e_gw.439.2.1	-	138669	0	0	-	-	0	-	1279	WD40, Vps8, RING
D. rerio	vacuolar protein sorting-associated protein 8 homolog	-	NP_001074085.2	0	0	-	-	0	-	1428	WD40, Vps8, Clathrin, RING
M. brevicolis	estExt_fgenesh2_pg.C_460005	-	34684	2.67e-133	5e-71	-	-	0	-	1451	Vps8, Clathrin
S. pombe	WD repeat protein Vps8	-	SPAC17A2.06c.1	5.1e-17	3e-13	-	-	1.6e-230	-	1272	WD40, Vps8
C. neoformans	fgeneshDR_te_pg.cneoH99_Chr7_#_135	-	9984	1.77e-87	3e-81	-	-	0	-	1656	Vps8
R. oryzae	Vacuolar assembly/sorting protein VPS8	-	4828	6.16e-92	1e-69	-	-	0	-	1778	Vps8
-	Vacuolar assembly/sorting protein VPS8	-	7934	2.07e-69	6e-71	-	-	0	-	1751	Vps8
B. dendrobatidis	Vacuolar assembly/sorting protein VPS8	-	34401	3.08e-72	2e-74	-	-	0	-	1784	Vps8
C. owczarzaki	Vps8-like protein	-	EFW45582.1	2e-75	5e-77	-	-	0	-	2113	Vps8, RING
D. discoideum	vps8	-	DDB0220016	1e-71	4e-130	-	-	0	-	1751	WD40, Vps8, RING
N. gruberi	hypothetical protein	-	58764	2.16e-33	8e-33	-	-	0	-	2231	Vps8, RING
-	conserved hypothetical protein	-	82025	4.5e-06	2e-09	-	-	1.7e-136	-	2446	WD40, Vps8
L. major	hypothetical protein, conserved	-	LmjF.36.4900	2e-17	1e-06	-	-	7.9e-79	-	2114	Clathrin
T. brucei	hypothetical protein, conserved	-	Tb11.01.2810	8.7e-21	2e-12	-	-	2.9e-74	-	1705	Clathrin
T. vaginalis	conserved hypothetical protein	-	TVAG_177890	5.1e-21	7e-25	-	-	5.5e-184	-	1148	WD40, RING
	conserved hypothetical protein	-	TVAG_179760	7e-12	6e-13	-	-	3.6e-48	-	1144	WD40
	conserved hypothetical protein	-	TVAG_045330	2.7e-10	1e-12	-	-	1.9e-34	-	1081	WD40
	conserved hypothetical protein	-	TVAG_476510	1.1e-06	6e-09	-	-	1.3e-41	-	1120	RING
	conserved hypothetical protein	-	TVAG_083230	1.2e-06	6e-06	-	-	2.2e-44	-	1151	-
P. patens	Pp1s2_324V6	-	Pp1s2_324V6.1	8.2e-75	6e-77	-	-	0	-	1948	Vps8
-	vacuolar protein sorting VPS41	-	Pp1s193_48V6.1	1.5e-72	2e-71	-	-	0	-	2061	WD40, Vps8, Clathrin
A. thaliana	retinoblastoma binding protein 5	-	AT4G00800.1	9.8e-93	9e-99	-	-	0	-	1913	WD40, Vps8, Clathrin
C. reinhardtii	Cre13.g606350	-	Cre13.g606350.t1.2	2.1e-09	2e-07	-	-	5.1e-105	-	5487	Vps8
V. carteri	-	-	Vocar20014910m	0.0122	3e-10	-	-	6.4e-51	-	-	-
O. tauri	Vacuolar assembly/sorting protein VPS8	-	30245	6.83e-29	2e-29	-	-	2.2e-269	-	1184	Vps8
T. pseudonana	thaps1_ua_kg.chr_15000014	-	264276	2.33e-54	4e-60	-	-	1.1e-132	-	752	Vps8
P. ramorum	fgenesh1_pg.C_scaffold_47000075	-	80253	2.54e-57	5e-34	-	-	0	-	2344	WD40, Vps8, MORN	editing required, likely encodes two proteins
P. sojae	e_gw1.3.13252.1	-	494515	1.08e-53	4e-35	-	-	0	-	1766	WD40, Vps8 (2)
B. natans	Vacuolar assembly/sorting protein VPS8	-	73061	4.69e-28	3e-25	-	-	0	-	2214	Vps8
G. theta	WD40 repeat-containing protein	-	143572	1.79e-05	1e-07	-	-	1.9e-41	-	441	WD40
COG1
H. sapiens	conserved oligomeric Golgi complex subunit 1	-	NP_061184.1	-	-	-	-	-	-	980	Vps51
S. cerevisiae	Cog1p	-	NP_011292.1	-	-	-	-	-	-	417	-
P. infestans	conserved hypothetical protein	n	XP_002999255.1	1e-11	8e-10	-	-	0	-	947	Vps51
COG2
H. sapiens	conserved oligomeric Golgi complex subunit 2 isoform 1	-	NP_031383.1	-	-	-	-	-	-	738	Vps51, DUF3510
S. cerevisiae	Cog2p	-	NP_011635.2	-	-	-	-	-	-	262	Vps51
P. falciparum	conserved Plasmodium protein, unknown function	n	PF3D7_1130500	0.023	0.0002	-	-	0	-	985	DUF3510
P. vivax	hypothetical protein, conserved	n	PVX_092130	1.8e-05	0.0005	-	-	0	-	972	DUF3510
P. knowlesi	conserved Plasmodium protein, unknown function	n	PKH_092810	2.6e-05	2e-05	-	-	0	-	1040	DUF3510
P. yoelii	hypothetical protein	n	PYYM_0918800	-	0.005	-	-	3.7e-07	-	948	Vps51, DUF3510
P. chabaudi	conserved Plasmodium protein, unknown function	n	PCHAS_092830	4.1e-06	1e-07	-	-	0	-	947	DUF3510
T. gondii	hypothetical protein	n	TGME49_273580	0.01	8e-06	-	-	-	n	1423	DUF3510
N. caninum	conserved hypothetical protein	n	NCLIV_034080	4.4e-09	2e-10	-	-	0	-	1382	DUF3510
E. tenella			Supercontig_223	7.7e-07
B. bovis	hypothetical protein	n	BBOV_IV004590	-	0.0005	-	-	0.00073	-	1003	DUF3510
T. annulata	hypothetical protein	n	TA21410	-	1e-07	-	-	-	-	986	DUF3510
T. parva	hypothetical protein	n	TP01_0289	-	1.5	-	-	-	-	998	DUF3510
P. infestans	conserved oligomeric Golgi complex subunit, putative	n	XP_002999266.1	4e-59	4e-59	-	-	0	-	750	Vps51, DUF3510
P. marinus	hypothetical protein Pmar_PMAR011813	n	XP_002773950.1/XP_002773951.1	4e-12	1e-12	-	-	-	-	340/329	DUF3510/Vps51	editing required, actual protein is a contig of two results
T. thermophila	hypothetical protein TTHERM_00658940	n	EAS03850.2	5e-08	6e-08	-	-	8.9e-197	-	590	-
P. tetraurelia	hypothetical protein	n	XP_001438801.1	1e-12	4e-10	-	-	3.1e-204	-	596	Vps51, DUF3510
COG3
H. sapiens	conserved oligomeric Golgi complex subunit 3	-	NP_113619.2	-	-	-	-	-	-	828	Sec34
S. cerevisiae	Cog3p	-	NP_011084.1	-	-	-	-	-	-	801	Sec34
P. falciparum	conserved Plasmodium protein, unknown function	n	PF3D7_1335700	-	-	-	-	3.6e-34	-	1609	-
P. vivax	hypothetical protein, conserved	n	PVX_082725	4.5e-05	0.0008	-	-	0	-	1460	-
P. knowlesi	conserved Plasmodium protein, unknown function	n	PKH_121790	-	-	-	-	0	-	1506	-
P. yoelii	hypothetical protein	n	PY03050	-	-	-	-	-	-	1272	-
P.chabaudi	conserved Plasmodium protein, unknown function	n	PCHAS_135420	-	-	-	-	8.8e-11	-	947	-	editing required
T. gondii	hypothetical protein	n	TGME49_306410	8.3e-16	1e-21	-	-	0	y	1069	-
N. caninum	conserved hypothetical protein	n	NCLIV_044620	9.6e-18	2e-21	-	-	0	-	1045	-
E. tenella	hypothetical protein	n	ETH_00016190	0.0051	5e-06	-	-	-	-	467	-	editing required
P. infestans	conserved oligomeric Golgi complex subunit, putative	n	XP_002897188.1	2e-65	5e-69	-	-	0	-	874	Sec34
P. marinus	hypothetical protein Pmar_PMAR024375	n	XP_002782693.1	1e-34	6e-34	-	-	0.064	-	1367	Mon1, Sec34
T. thermophila	hypothetical protein TTHERM_00709760	n	EAR90763.1	1e-11	7e-11	-	-	0	-	953	Sec34
P. tetraurelia	hypothetical protein	n	XP_001456217.1	2e-07	2e-07	-	-	0	-	846	-
-	hypothetical protein	n	XP_001454438.1	6e-07	5e-07	-	-	4e-289	-	846	-
COG4
H. sapiens	conserved oligomeric Golgi complex subunit 4 isoform 1	-	NP_056201.2	-	-	-	-	-	-	789	COG4
S. cerevisiae	Cog4p	-	NP_015430.1	-	-	-	-	-	-	861	COG4
P. falciparum	conserved Plasmodium protein, unknown function	n	PF3D7_0615800	4.7e-14	5e-13	-	-	0	-	1185	RINT1_TIP1
P. vivax	hypothetical protein, conserved	n	PVX_113925	6.7e-13	6e-15	-	-	0	-	1136	RINT1_TIP1
P. knowlesi	conserved Plasmodium protein, unknown function	n	PKH_113320	1e-14	3e-15	-	-	0	-	1094	RINT1_TIP1
P. yoelii	Homo sapiens A_IG002N01.1 gene product, putative	n	PY07542	9.8e-13	3e-19	-	-	6.9e-06	-	379	RINT1_TIP1	editing required
P. chabaudi	conserved Plasmodium protein, unknown function	n	PCHAS_123120	3.7e-12	6e-18	-	-	0	-	1057	RINT1_TIP1
T. gondii	hypothetical protein	n	TGME49_212150	6.2e-10	3e-09	-	-	0	y	1178	-
N. caninum	conserved hypothetical protein	n	NCLIV_049220	4.9e-12	2e-10	-	-	0	-	1201	PRK14628
E. tenella	hypothetical protein, conserved	n	ETH_00043660	0.19	0.0006	-	-	-	-	191	COG4	editing required
C. parvum	oligomeric golgi complex protein 4	y	cgd7_3750	4.2e-16	6e-27	-	-	0	-	794	COG4
B. bovis	hypothetical protein	n	BBOV_II000280	3.5e-16	2e-18	-	-	5.1e-272	-	728	COG4
T. annulata	hypothetical protein	n	TA20105	6.1e-08	8e-09	-	-	1.7e-216	-	708	COG4
T. parva	hypothetical protein	n	TP01_0599	2.6e-06	2e-07	-	-	7.6e-54	-	530	COG4	editing required
P. infestans	conserved oligomeric Golgi complex subunit, putative	n	XP_002906663.1	4e-36	3e-41	-	-	3.4e-289	-	814	COG4
P. marinus	Conserved oligomeric Golgi complex subunit, putative	n	XP_002768776.1	7e-24	6e-27	-	-	6.6e-125	-	518	COG4
T. thermophila	hypothetical protein TTHERM_01228920	n	EAR82275.1	1e-08	2e-11	-	-	1.2e-232	-	716	COG4
P. tetraurelia	hypothetical protein	n	XP_001435791.1	5e-12	1e-13	-	-	0.00035	-	722	COG4
COG5
H. sapiens	conserved oligomeric Golgi complex subunit 5 isoform 1	-	NP_006339.3	-	-	-	-	-	-	860	Vps51
S. cerevisiae	Cog5p	-	NP_014347.1	-	-	-	-	-	-	403	Vps51
P. infestans	conserved oligomeric Golgi complex subunit 5, putative	y	XP_002908250.1	1e-61	2e-61	-	-	0	-	906	Vps51
T. thermophila	hypothetical protein TTHERM_00137660	n	EAR99503.1	0.0006	0.0008	-	-	0	-	806	-
P. tetraurelia	hypothetical protein	n	XP_001458524.1	0.0003	3e-05	-	-	-	-	543	-
COG6
H. sapiens	conserved oligomeric Golgi complex subunit 6 isoform 1	-	NP_065802.1	-	-	-	-	-	-	657	COG6
S. cerevisiae	Cog6p	-	NP_014357.1	-	-	-	-	-	-	839	COG6
T. gondii	hypothetical protein	n	TGME49_224150	-	-	-	-	2.3e-177	n	1298	-
N. caninum	conserved hypothetical protein	n	NCLIV_048390	0.00045	1e-05	-	-	0	-	1283	COG6 (2)
E. tenella			Supercontig_141	3.6e-06
P. infestans	conserved oligomeric Golgi subunit 6, putative	y	XP_002901619.1	6e-178	4e-77	-	-	7.4e-250	-	661	COG6
P. marinus	component of oligomeric golgi complex, putative	n	XP_002767564.1	4e-41	2e-42	-	-	1.3e-291	-	695	COG6
COG7
H. sapiens	conserved oligomeric Golgi complex subunit 7	-	NP_705831.1	-	-	-	-	-	-	770	COG7
S. cerevisiae	Cog7p	-	NP_011510.1	-	-	-	-	-	-	279	-
P. infestans	conserved hypothetical protein	n	XP_002894940.1	1e-22	2e-26	-	-	0	-	895	COG7
P. marinus	hypothetical protein Pmar_PMAR008284	n	XP_002774337.1	7e-09	1e-09	-	-	0.0006	-	916	cwf18
COG8
H. sapiens	conserved oligomeric Golgi complex subunit 8	-	NP_115758.3	-	-	-	-	-	-	612	Vps51
S. cerevisiae	Cog8p	-	NP_013640.1	-	-	-	-	-	-	607	Vps51
T. gondii	hypothetical protein	n	TGME49_240540	0.0006	2e-13	-	-	8.6e-189	n	553	Vps51
N. caninum	Conserved oligomeric Golgi complex component 8, related	y	NCLIV_016740	3.4e-10	8e-19	-	-	2.5e-217	-	529	Vps51
E. tenella	hypothetical protein, conserved	n	ETH_00011150	6.6e-09	2e-15	-	-	0	-	675	Vps51
P. infestans	conserved oligomeric Golgi complex subunit 8, putative	y	XP_002909120.1	5e-54	5e-57	-	-	8.4e-284	-	596	Vps51
P. marinus	Conserved oligomeric Golgi complex component, putative	n	XP_002774657.1	7e-15	0.0002	-	-	6.7e-252	-	539	Vps51
ZW10/Dsl1
H. sapiens	ZW10 protein	-	AAI28265.1	-	-	-	-	-	-	672	Zw10
S. cerevisiae	Dsl1p	-	NP_014141.1	-	-	-	-	-	-	754	Dsl1_N, Dsl1_C
C. parvum	centromere/kinetochore protein	n	cgd1_2740	3e-16	4e-18	-	-	1.8e-59	-	861	Zw10
P. infestans	centromere/kinetochore protein, putative	n	XP_002909228.1	1e-41	1e-42	-	-	1.1e-176	-	736	Zw10
D. melanogaster	-	-	FBpp0070425	-	3e-45	-	-	1.6e-60	-	-	-
N. vectensis	estExt_fgenesh1_pg.C_2700018	-	247122	4.83e-136	4e-161	-	-	8.1e-262	-	818	Zw10
D. rerio	centromere/kinetochore protein zw10 homolog	-	NP_956435.1	0	0	-	-	3.1e-248	-	771	Zw10
M. brevicolis	estExt_fgenesh2_pg.C_30165	-	31170	2.47e-22	3e-33	-	-	4.2e-183	-	709	Zw10 (2)
R. oryzae	Centromere/kinetochore protein zw10 involved in mitotic chromosome segregation	-	16836	1.95e-09	8e-15	-	-	4.7e-80	-	595	Zw10, Dsl1_C
C. owczarzaki	centromere/kinetochore protein zw10 homolog	-	EFW39720.1	3e-73	2e-86	-	-	3.6e-249	-	816	Zw10
D. discoideum	centrosomal protein 103 kDa	-	DDB0304837	1e-14	2e-26	-	-	5e-253	-	889	Zw10
N. gruberi	fgeneshHS_pg.scaffold_19000120	-	48521	9.11e-07	3e-15	-	-	4.7e-88	-	334	Zw10
P. patens	Centromere/kinetochore Zw10	-	Pp1s1_781V6.1	3e-31	9e-48	-	-	1.6e-205	-	744	Zw10
A. thaliana	Centromere/kinetochore Zw10	-	AT2G32900.1	3.3e-34	4e-45	-	-	5.2e-204	-	742	Zw10
C. reinhardtii	-	-	Cre07.g326300.t1.1	-		-	-	4.4e-25	-	-	-
V. carteri	-	-	Vocar20011498m	-		-	-	3.5e-26	-	-	-
O. tauri	-	-	13631	-		-	-	2e-47	-	-	-
Micromonas	Centromere/kinetochore protein zw10 involved in mitotic chromosome segregation	-	63426	0.00516	6e-05	-	-	5.5e-174	-	852	-
T. pseudonana	estExt_fgenesh1_pg.C_chr_180130	-	25363	2.18e-18	2e-22	-	-	0	-	1072	Zw10
P. ramorum	Centromere/kinetochore protein zw10 involved in mitotic chromosome segregation	-	93376	1.43e-27	3e-35	-	-	1.7e-177	-	692	Zw10
P. sojae	Centromere/kinetochore Zw10	-	509438	4.34e-45	3e-47	-	-	2.4e-196	-	725	Zw10
B. natans	-	-	126622	-	6e-07	-	-	9.8e-25	-	-	-
E. huxleyi	-	-	101714	-		-	-	1.4e-17	-	-	-
G. theta	Centromere/kinetochore protein zw10	-	100358	0.00593	2e-08	-	-	1.4e-168	-	785	-
BNIP1/Sec20
H. sapiens	vesicle transport protein SEC20 isoform BNIP1	-	NP_001196.2	-	-	-	-	-	-	228	Sec20
S. cerevisiae	Sec20p	-	NP_010786.1	-	-	-	-	-	-	383	Sec20
P. falciparum	sec20 homolog, putative	y	PF3D7_1316800	-	-	-	-	3.1e-51	-	290	Sec20
P. vivax	hypothetical protein, conserved	n	PVX_122660	-	-	-	-	1.8e-138	-	293	Sec20
P. knowlesi	Sec20-like protein	y	PKH_141600	-	-	0.025	0.0006	4.9e-170	-	293	Sec20
P. yoelii	hypothetical protein	n	PY03407	-	-	-	-	1e-53	-	290	Sec20
P. chabaudi	sec20 homolog, putative	y	PCHAS_141710	-	-	-	-	6.9e-53	-	292	Sec20
P. infestans	conserved hypothetical protein	n	XP_002903313.1	0.006	0.0004	-	-	1.7e-09	-	254	Sec20
P. marinus	conserved hypothetical protein	n	XP_002785580.1	4e-07	2e-07	-	-	1.3e-15	-	159	-
D. melanogaster	Dmel\CG2023-PA	-	FBpp0078315	1.46e-24	6e-38	-	-	4.5e-60	-	227	Sec20
N. vectensis	estExt_gwp.C_510136	-	164539	2.7e-59	2e-59	-	-	6e-77	-	234	Sec20
D. rerio	PREDICTED: vesicle transport protein SEC20 isoform 1	-	XP_001333725.1	9e-112	2e-126	0.039	0.007	3.1e-82	-	228	Sec20
-	PREDICTED: vesicle transport protein SEC20 isoform 1	-	XP_689248.3	5e-107	4e-121	-	-	1.4e-73	-	229	Sec20
M. brevicolis		-	29943	-	6e-06	-	-	1.3e-07	-
S. pombe		-	SPAC23A1.15c.1	-	8e-05	0.0001	0.0001	9.4e-19	-
C. neoformans		-	1925	-	2e-05	9.85e-08	3e-05	3.2e-34	-
R. oryzae	RO3G_13375	-	4659	6.77e-10	3e-16	-	-	3.2e-74	-	276	Sec20
B. dendrobatidis		-	22242		7e-05	-	-	2.2e-42	-
C. owczarzaki	predicted protein	-	EFW40477.1	3e-24	1e-21	-	-	4.7e-104	-	317	Sec20
D. discoideum	sec20	-	DDB0237873	4e-08	1e-14	-	-	2e-70	-	243	Sec20
N. gruberi		-	81391	-		-	-	2.7e-16	-
L. major		-	LmjF.11.0300	0.00038	0.17	-	-	2.9e-17	-
T. brucei	hypothetical protein, conserved	-	Tb11.02.4770	0.0029	2e-05	-	-	8e-49	-	232	-
G. intestinalis	Sec20, putative	-	GL50803_5161	0.00037	2e-06	-	-	1.1e-43	-	215	GrpE, Sec20
P. patens	Sec20/BNIP1-related	-	Pp1s54_272V6.1	2.8e-08	4e-14	-	-	2e-85	-	310	Sec20
A. thaliana	Sec20/BNIP1-related	-	AT3G24315.1	1.7e-07	1e-13	-	-	2.6e-78	-	293	Sec20
C. reinhardtii		-	Cre02.g090650.t1.2	2e-08	2.7	-	-	2.9e-39	-	2365	Sec20
V. carteri		-	Vocar20008452m	1.9e-10	0.78	0.0868	1e-05	9.1e-33	-	2575	Sec20, MBOAT
O. tauri	1500010210	-	36914	0.00049	3e-13	-	-	2.3e-66	-	276	Sec20
Micromonas		-	62695	-	6e-06	-	-	7.1e-34	-
P. ramorum		-	73310	-	3e-09	-	-	1.1e-26	-
P. sojae		-	350026	-	2e-10	-	-	3.4e-28	-
B. natans		-	87471	-	5e-07	-	-	1.8e-18	-
E. huxleyi	gm1.1000271	-	199571	1.26e-05	3e-11	-	-	2.2e-67	-	286	Sec20
RINT1/Tip20
H. sapiens	RAD50-interacting protein 1	-	NP_068749.3	-	-	-	-	-	-	792	RINT1_TIP1
S. cerevisiae	Tip20p	-	NP_116577.1	-	-	-	-	-	-	701	SMC_prok_B, RINT1_TIP1
P. infestans	conserved hypothetical protein	n	XP_002897756.1	5e-22	2e-21	-	-	4.3e-205	-	779	RINT1_TIP1
T. thermophila	hypothetical protein TTHERM_01097940	n	EAR90684.1	0.017	0.018	-	-	1.3e-08	-	649	RINT1_TIP1
D. melanogaster	Dmel\CG8605-PA	-	FBpp0076549	7.32e-83	1e-96	-	-	2e-207	-	724	RINT1_TIP1
N. vectensis	e_gw.118.11.1	-	113517	6.07e-169	2e-168	-	-	2.9e-232	-	719	RINT1_TIP1
D. rerio	-	-	NP_001038468.2	-	-	-	-	4.2e-196	-	-	-
S. pombe	RINT1 family protein (predicted)	-	SPBC691.02c.1	3.5e-11	2e-12	-	-	1.7e-146	-	678	RINT1_TIP1
C. neoformans	ER to golgi transport protein/RAD50-interacting protein 1	-	3368	1.69e-28	1e-28	-	-	1.3e-214	-	865	RINT1_TIP1
R. oryzae	ER to golgi transport protein/RAD50-interacting protein 1	-	15307	1.24e-25	3e-30	-	-	1.5e-76	-	788	RINT1_TIP1, DSPc
E. cuniculi	hypothetical protein	-	ECU08_0590	0.0074	3e-05	-	-	5.1e-10	-	589	RINT1_TIP1
B. dendrobatidis	ER to golgi transport protein/RAD50-interacting protein 1	-	87351	8.87e-33	3e-40	-	-	2.2e-189	-	716	RINT1_TIP1
C. owczarzaki	hypothetical protein CAOG_00630	-	EFW40105.1	2e-50	4e-50	-	-	7.5e-303	-	1053	RINT1_TIP1
D. discoideum	RAD50-interacting protein 1	-	DDB0346759	7e-16	4e-13	-	-	8.1e-76	-	1079	RINT1_TIP1 (2)
P. patens	RINT1/TIP1 family	-	Pp1s267_83V6.1	6.9e-18	6e-06	-	-	2.9e-59	-	810	RINT1_TIP1
A. thaliana	RINT1/TIP1 family	-	AT3G47700.1	7e-14	8e-06	-	-	1.7e-48	-	795	DUF3150, RINT1_TIP1
-	-	-	AT1G08400.1	-	-	-	-	9.9e-42	-	-	-
C. reinhardtii	-	-	Cre09.g413650.t1.2	0.0826	2e-07	-	-	2.6e-29	-	1270	RINT1_TIP1 (2)
V. carteri	-	-	Vocar20011937m	-	-	-	-	3.6e-23	-	-	-
O. tauri	-	-	9728	-	0.0005	-	-	6.1e-23	-	-	-
Micromonas	-	-	61091	0.591	0.0004	-	-	4.4e-23	-	929	RINT1_TIP1
P. ramorum	fgenesh1_pg.C_scaffold_95000024	-	83755	1.29e-11	5e-12	-	-	1.4e-253	-	860	RINT1_TIP1
P. sojae	e_gw1.4.8019.1	-	500807	5.54e-21	2e-23	-	-	4.9e-248	-	801	RINT1_TIP1
B. natans	ER to golgi transport protein/RAD50-interacting protein 1	-	125819	7.92e-10	8e-11	-	-	2e-203	-	857	RINT1_TIP1 (2)
E. huxleyi	estExtDG_fgeneshEH_pg.C_16340002	-	471625	0.0687	5e-05	-	-	3.1e-13	-	250	RINT1_TIP1
G. theta	ER to golgi transport protein/RAD50-interacting protein 1	-	139187	1.77e-10	3e-20	-	-	6.8e-203	-	810	RINT1_TIP1
NAG/Sec39
H. sapiens	neuroblastoma-amplified sequence	-	NP_056993.2	-	-	-	-	-	-	2371	Sec39
S.cerevisiae	Sec39p	-	NP_013547.2	-	-	-	-	-	-	709	Sec39
P. infestans	conserved hypothetical protein	n	XP_002899069.1	9e-13	6e-15	-	-	3.6e-31	-	2595	Sec39
P. marinus	hypothetical protein Pmar_PMAR021049	n	XP_002784655.1	0.0007	1e-46	-	-	3.5e-26	-	1356	-
N. vectensis	e_gw.27.40.1	-	91657	0	0	-	-	0	-	2351	Sec39
D. rerio	neuroblastoma-amplified sequence	-	NP_001038272.1	0	0	-	-	0	-	2372	WD40, Sec39
M. brevicolis	fgenesh1_pg.scaffold_2000382	-	5066	0.121	2e-05	-	-	1.3e-23	-	1943	-
C. neoformans	CNAG_05559T0	-	5016	4.33e-08	2e-05	-	-	1.7e-155	-	1075	Sec39
R. oryzae	RO3G_01834	-	11506	1.05e-35	2e-38	-	-	2.9e-234	-	910	Sec39
B. dendrobatidis	GP3.046430	-	89084	2.71e-27	2e-33	-	-	0	-	2338	Sec39
C. owczarzaki	predicted protein	-	EFW44698.1	1e-45	3e-46	-	-	0	-	1716	Sec39
D. discoideum	Neuroblastoma-amplified sequence	-	DDB0307637	2e-25	1e-30	-	-	0	-	3282	Sec39
N. gruberi	novel protein similar to neuroblastoma-amplified protein (NAG)	-	78074	1.28e-21	1e-49	-	-	0	-	2233	Sec39
P. patens	Secretory pathway protein Sec39	-	Pp1s347_21V6.1	3e-50	7e-57	-	-	0	-	2174	Sec39 (2)
A. thaliana	Secretory pathway protein Sec39	-	AT5G24350.1	4.3e-45	3e-67	-	-	0	-	2376	Sec39
C. reinhardtii	Cre09.g415400	-	Cre09.g415400.t1.2	2.5e-06	1e-11	-	-	0	-	2596	-
V. carteri	Secretory pathway protein Sec39	-	Vocar20005497m	9e-10	1e-13	-	-	4.1e-277	-	2655	Sec39
O. tauri	fgenesh1_pg.C_Chr_18.0001000006	-	14285	1.39e-13	3e-18	-	-	4.8e-253	-	1322	-
Micromonas	fgenesh2_pg.C_Chr_03000409	-	99628	1.69e-08	4e-10	-	-	0	-	2563	Sec39
P. ramorum	C-type lectin	-	94228	0.233	0.0006	-	-	5.9e-168	-	1831	-
P. sojae	e_gw1.6.1792.1	-	512069	2.02e-09	1e-11	-	-	0	-	2704	-
B. natans	Nucleolar GTPase/ATPase p130	-	78682	0.00393	1e-09	-	-	3.6e-31	-	1136	-
-	Nucleolar GTPase/ATPase p130	-	78681	0.0472	0.001	-	-	3.5e-26	-	2522	-
E. huxleyi	estExtDG_Genemark1.C_1180005	-	454635	5.82e-10	5e-16	-	-	1.2e-290	-	2098	-
-	fgeneshEH_pg.1177__2	-	122227	0.00131	7e-07	-	-	5.2e-33	-	602	-
G. theta	fgenesh2_pg.9_#_166	-	133944	2.95e-20	3e-40	-	-	0	-	2265	Sec39 (2)
Sec3/exocyst component 1
H. sapiens	exocyst complex component 1 isoform 1	-	NP_060731.2	-	-	-	-	-	-	894	Sec3
S. cerevisiae	Sec3p	-	NP_010924.1	-	-	-	-	-	-	1336	Sec3
P. infestans	conserved hypothetical protein	n	XP_002898676.1	2e-07	5e-09	-	-	0	-	920	Sec3
Sec5 / exocyst component 2
H. sapiens	exocyst complex component 2	-	NP_060773.3	-	-	-	-	-	-	924	IPT
S. cerevisiae	Sec5p	-	NP_878062.2	-	-	-	-	-	-	971	-
P. infestans	conserved hypothetical protein	n	XP_002908794.1	3e-13	2e-10	-	-	0	-	837	-
Sec6/exocyst component 3
H. sapiens	exocyst complex component 3	-	NP_009208.2	-	-	-	-	-	-	745	Sec6
S. cerevisiae	Sec6p	-	NP_012196.1	-	-	-	-	-	-	805	Sec6
P. infestans	conserved hypothetical protein	n	XP_002902268.1	3e-12	1e-11	-	-	0	-	792	Sec6
T. thermophila	hypothetical protein TTHERM_00312800	n	EAR86431.1	-	5e-06	-	-	1.3e-12	-	493	Sec6	editing required
P. tetraurelia	hypothetical protein	n	XP_001429041.1	5e-14	2e-13	-	-	2.3e-24	-	754	PolyPPase_VTC2-3_like, Sec6
Sec8/exocyst component 4
H. sapiens	exocyst complex component 4 isoform a	-	NP_068579.3	-	-	-	-	-	-	974	Sec8_exocyst
S. cerevisiae	Sec8p	-	NP_015380.1	-	-	-	-	-	-	1065	Sec8_exocyst
P. infestans	exocyst complex component 4, putative	y	XP_002906285.1	3e-15	4e-15	-	-	0	-	902	-
Sec10/exocyst component 5
H. sapiens	exocyst complex component 5	-	NP_006535.1	-	-	-	-	-	-	708	OmpH, Sec10
S. cerevisiae	Sec10p	-	NP_013267.1	-	-	-	-	-	-	871	Sec10
P. infestans	exocyst complex, component, putative	n	XP_002896314.1	6e-21	1e-28	-	-	0	-	781	Sec10 (2)
-	conserved hypothetical protein	n	XP_002896507.1	3e-07	2e-08	-	-	2.3e-237	-	703	Sec10 (2)
-	conserved hypothetical protein	n	XP_002896311.1	7e-05	0.0003	-	-	2.9e-65	-	601	Sec10
T. thermophila	hypothetical protein TTHERM_00534090	n	EAS04186.1	1e-11	1e-11	-	-	0	-	1012	Sec10
Sec15/exocyst component 6
H. sapiens	exocyst complex component 6 isoform a	-	NP_061926.3	-	-	-	-	-	-	804	Sec15
S. cerevisiae	Sec15p	-	NP_011281.1	-	-	-	-	-	-	910	Sec15
P. infestans	exocyst complex component, putative	n	XP_002902013.1	5e-25	6e-33	-	-	0	-	826	Vps51, Sec15
T. thermophila	hypothetical protein TTHERM_00923100	n	EAS00945.2	0.002	0.0007	-	-	0	-	848	Sec15
P. tetraurelia	hypothetical protein	n	XP_001435140.1	1e-05	1e-05	-	-	0	-	750	Sec15
Exo70/exocyst component 7
H. sapiens	exocyst complex component 7 isoform 4	-	NP_001138769.1	-	-	-	-	-	-	735	Exo70
S. cerevisiae	Exo70p	-	NP_012450.1	-	-	-	-	-	-	623	Exo70
P. infestans	conserved hypothetical protein	n	XP_002895780.1	2e-10	3e-08	-	-	0		611	Exo70
Exo84/exocyst component 8
H. sapiens	exocyst complex component 8	-	NP_787072.2	-	-	-	-	-	-	725	Vps51, PH_exo84
S. cerevisiae	Exo84p	-	NP_009660.1	-	-	-	-	-	-	753	Vps51
P. infestans	conserved hypothetical protein	n	XP_002909251.1	2e-10	3e-10	-	-	0	-	873	PH, Vps51
Bigelowiella natans
Protein	ID	Length	R. BLAST	% Length	R. BLAST	% Length	Notes
			(H. sapiens)	(H. sapiens)	(A. thaliana)	(A. thaliana)
Dsl1
Dsl1	126622	971	0.026	125	-	-
Sec20	87471	272	0.014	119	0.0004	93
Tip20	125819	856	3e-10	108	-	108
Sec39/NAG	78682	1136	6e-08	48	-	-	Sec39, annotated as NAG
	78681	2522	0.075	107	-	-	Sec39, annotated as NAG
TRAPPI
Trs20	33961	137	3e-30	98	2e-27	101
Trs23	155721	159	1e-20	73	3e-24	113	New model, replaces 47328
Trs31	52222	181	1e-32	96	7e-38	93
Trs33	88826	210	1e-27	121	4e-27	121
Trs85	73236	1394	6e-30	97	2e-37	110	Replaces 133989
Bet3	131361	205	3e-41	140	2e-44	110	Replaces 86818
Bet5	89941	145	7e-18	100	5e-17	86
TRAPPII
Trs65	Not identified
Trs120	76971	725	4e-11	58	3e-33	61	Editing required (likely only half of the full-length protein)
Trs130	Not identified
Tca17	84842	157	5e-29	112	-	-
COG
COG1	72871	1233	0.002	125	2e-07	102	Replaces 133548
COG2	155729	1002	4e-29	136	7e-23	133	New model, replaces 91597 and 91596, editing required (model has unspliced introns)
COG3	69110	774	7e-64	93	7e-71	99
COG4	87167	731	7e-62	93	9e-64	99
COG5	155687	810	5e-24	97	1e-20	181	New model, replaces 134087, editing required (model has unspliced introns)
COG6	84476	723	1e-56	110	9e-65	106
COG7	Not identified
COG8	128405	509	2e-33	83	5e-27	89	Editing required (no homology in the last 1/3 of the protein)
GARP
Vps51	Not identified
Ang2	85126	871	4e-43	111	3e-40	112
Vps52	155666	773	9e-103	107	3e-110	110	New model, replaces 65988
Vps53	68271	821	8e-101	123	2e-117	144
Vps54	88410	937	3e-38	97	5e-25	100
Vps C Core
Vps11	90086	965	2e-133	103	7e-143	104
Vps16	40544	892	1e-90	128	3e-112	120	Replaces 89218
Vps18	76737	993	9e-27	102	3e-39	100
	74836	694	6e-35	71	1e-11	70	Editing required (incomplete model)
Vps33	71652	638	7e-75	107	3e-71	108
HOPS
Vps39	83872	905	6e-68	103	6e-36	91
Vps41	155735	648	3e-50	76	6e-44	66	New model, replaces 72731 and 72732, editing required (cannot improve percent length of model)
CORVET
Vps3	69949	997	5e-33	114	8e-09	100
Vps8	155746	1664	9e-42	116	-	-	New model, replaces 73061, editing required (model may contain unspliced introns)
Exocyst
Sec3	156035	160	0.0006	18	-	-	This model is made from a bioinformatically verified Sec3 from an RNAseq contig. The 5' end is present in the RNAseq contig, but it could not be identified in this assembly.
Sec5	88619	259	1e-05	28	6e-05	24	Editing required (likely only 1/4 of the full-length protein)
Sec6	80917	874	2e-06	117	2e-12	116
Sec8	65989	1049	4e-26	108	9e-22	100	Replaces 125322 and 125324
Sec10	81352	211	5e-05	30	2e-08	26	Replaces 143576, editing required (ran out of scaffold and model is likely only 1/4 of the full-length protein, no stop codon), signal peptide predicted
Sec15	155726	844	5e-11	105	7e-11	107	New model, replaces 142659
	131333	311	2e-11	39	0.028	39	Editing required (only about 40% of the full-length protein)
Exo70	80532	792	2e-09	116	3e-11	120
	132387	795	5e-05	116	9e-07	121
Exo84	75494	710	2e-14	98	1e-07	94
Guillardia theta
Protein	ID	Length	R. BLAST	% Length	R. BLAST	% Length	Notes
			(H. sapiens)	(H. sapiens)	(A. thaliana)	(A. thaliana)
Dsl1
Dsl1	100358	784	0.001	101	-	106
Sec20	Not identified
Tip20	139187	809	5e-12	102	-	102
Sec39/NAG	133944	2265	2e-35	96	-	-	Sec39, annotated as NAG
TRAPPI
Trs20	97928	136	4e-36	97	1e-39	100
Trs23	98597	136	2e-33	62	2e-33	96	Signal peptide predicted
Trs31	84916	194	9e-44	103	6e-57	99	Transit peptide predicted
Trs33	140921	128	2e-19	74	4e-23	74	Editing required
Trs85	102456	1287	8e-48	90	1e-80	102
Bet3	152493	189	4e-55	105	4e-59	97
Bet5	51947	120	2e-19	83	9e-18	71	Replaces 96766, editing required (no start and stop codons)
TRAPPII
Trs65	Not identified
Trs120	148669	1818	5e-10	146	2e-22	153	Editing required
Trs130	Not identified
Tca17	67979	148	8e-23	106	-	-
COG
COG1	134633	999	1e-07	102	-	84
COG2	137858	815	6e-30	110	1e-37	108	Replaces 107215
COG3	163531	975	1e-63	118	9e-92	124
COG4	72694	716	2e-68	91	5e-73	97
COG5	120702	819	2e-68	98	-	183	Signal and transit peptides predicted
COG6	112274	658	2e-104	100	6e-106	97
COG7	144170	842	2e-43	109	8e-47	101
COG8	166602	483	8e-69	79	2e-69	85
GARP
Vps51	Not identified
Ang2	163098	704	9e-47	90	2e-41	90	Replaces 70922
Vps52	133255	626	1e-66	86	5e-84	89
	161584	746	2e-40	103	3e-41	106
Vps53	161365	498	1e-68	74	8e-66	88
Vps54	148928	953	7e-43	99	2e-48	101
Vps C Core
Vps11	116384	812	2e-137	86	1e-104	87	Editing required
Vps16	161084	839	4e-134	102	2e-168	112
Vps18	161707	971	1e-139	100	2e-152	98
Vps33	165665	406	1e-66	68	8e-69	69	Replaces 89930, editing required (no stop codon)
	175466	264	8e-38	44	4e-36	45	New model, replaces 121050, editing required (no start codon)
HOPS
Vps39	99132	874	8e-106	100	6e-61	87
Vps41	113756	854	1e-150	113	2e-153	99
CORVET
Vps3	Not identified
Vps8	143572	441	1e-05	31	-	-
Exocyst
Sec3	Not identified
Sec5	Not identified
Sec6	104201	831	3e-17	112	4e-57	111
Sec8	106197	978	-	100	8e-07	93
Sec10	136387	803	-	114	1e-13	97
Sec15	175436	816	4e-43	132	7e-25	103	New model, replaces 114251
Exo70	135045	621	3e-07	91	-	98
Exo84	Not identified
HHpred
All Organisms	NCBI NR DB				UniProt DB				Apicomplexa	NCBI NR DB				UniProt DB
	top HMM ID	E value	next best ID	E value	top HMM ID	E value	next best ID	E value		top HMM ID	E value	next best ID	E value	top HMM ID	E value	next best ID	E value
Bet5/TRAPP1	368	5.3e-32	160	2e-26	170	1.4e-28	332	5.4e-18	Bet5/TRAPP1	368	5.5e-32	160	4.3e-22	170	1.3e-23	332	5.2e-18
Bet3/TRAPP3	205	2.1e-93	189	5.4e-84	210	1.7e-85	190	2.6e-68	Bet3/TRAPP3	205	9.7e-94	189	2.2e-86	210	5.3e-88	190	1.2e-68
Trs33/TRAPP6	246	8.6e-14	189	0.00046	164	6.3e-33	190	0.00028	Trs33/TRAPP6	246	2.5e-10	189	9.9e-05	164	2.5e-27	190	0.00026
Trs31/TRAPP5	246	1.9e-74	205	1e-05	164	1.3e-10	190	5.2e-06	Trs31/TRAPP5	246	1.1e-65	189	0.0031	164	3.9e-05	190	0.001
Trs23/TRAPP4	233	7e-31	160	4.7e-29	220	9.1e-29	170	3.9e-14	Trs23/TRAPP4	233	9e-37	160	2.7e-36	220	2.3e-35	170	4e-14
Trs20/TRAPP2	157	2.9e-43	158	5.6e-15	150	1.6e-12	170	0.019	Trs20/TRAPP2	157	8.9e-57	158	8e-17	150	1.3e-14	170	0.12
Trs85/TRAPP8	1265	0.13	343	4.2	259	12	247	17	Trs85/TRAPP8	320	10	343	12	772	11	233	31
Trs120/TRAPP9	1265	6.2e-12	1426	4.1e-07	1433	0.037	431	52	Trs120/TRAPP9	-	-	-	-	-	-	-	-
Trs130/TRAPP10	1308	11	267	16	257	16	198	26	Trs130/TRAPP10	1308	8.1	267	9	257	16	198	20
Tca17/TRAPP2L	158	6.6e-38	157	1.8e-17	150	1.4e-34	170	0.00024	Tca17/TRAPP2L	158	2e-31	157	5.5e-11	150	1.9e-28	170	0.025
Vps51/Ang2	902	2.2e-48	878	0.046	789	3.2e-48	891	0.042	Vps51/Ang2	902	1.9e-33	864	9.5	789	6.5e-35	1030	0.34
Vps52	745	6.5e-84	905	0.00016	916	0.0011	430	85	Vps52	745	7.2e-66	905	0.034	916	0.11	343	82
Vps53	971	2e-110	864	0.046	829	2.1e-89	862	3.7e-70	Vps53	971	3.1e-78	902	0.31	829	1.5e-60	862	3.6e-52
Vps54	1001	1.1e-38	1315	7.1e-27	865	1	808	1.3	Vps54	1001	3.2e-09	1603	0.019	865	0.78	808	0.96
Vps11	1002	3e-121	1056	1.8e-85	955	5e-113	915	9.8e-07	Vps11	1002	4.7e-88	1056	4.5e-64	955	2.7e-77	464	0.16
Vps16	904	4e-131	814	5.1e-12	840	7e-115	776	1.2e-12	Vps16	904	5e-115	557	4	840	5e-97	407	1.4
Vps18	1002	6.4e-07	957	1.5e-06	955	0.00012	915	0.012	Vps18	957	3.4e-07	1002	0.0013	915	0.26	411	1.8
Vps33	674	4e-105	802	4.1e-95	607	7.2e-95	668	1.3e-84	Vps33	674	1.7e-89	802	1.2e-81	607	4.8e-79	668	1.8e-71
Vps39	859	1e-101	1239	2.2e-10	915	4.8e-93	1219	2.7e-10	Vps39	-	-	-	-	-	-	-	-
Vps41	957	2.1e-42	1364	7.7e-10	1370	2.4e-09	915	0.96	Vps41	957	8.2e-10	1364	1.6e-05	1370	9.6e-05	915	3.5
Vps3	859	5.6e-63	1239	1.9e-10	915	1.6e-57	1219	2.7e-11	Vps3	859	1.8e-53	1239	4.3e-06	915	2.6e-46	1219	3.7e-08
Vps8	1468	1.3e-63	957	3.6e-09	382	2.4	1370	3.1	Vps8	1468	4.8e-06	957	0.0096	464	0.11	991	0.94
COG1	289	22	362	30	1030	1.2e-20	314	4.1	COG1	-	-	-	-	-	-	-	-
COG2	783	1.3e-33	102	9.7e-06	711	3.9e-31	95	0.00012	COG2	783	6.6e-16	102	1.9e-06	711	9.9e-15	95	3.7e-05
COG3	888	4.3e-44	381	31	372	51	309	67	COG3	888	8.1e-10	506	29	133	24	4527	46
COG4	875	6.6e-07	2175	4.1	295	2.6	647	5.6	COG4	875	2.8	707	12	295	3.9	1717	14
COG5	783	0.018	864	3.2	711	0.017	789	1	COG5	-	-	-	-	-	-	-	-
COG6	707	5.3e-64	768	1.8e-43	136	5.8	86	26	COG6	707	5.3e-09	768	3.3e-05	223	16	370	33
COG7	492	16	196	33	92	8.9	467	25	COG7	-	-	-	-	-	-	-	-
COG8	902	0.0045	972	0.73	789	0.002	707	1.4	COG8	141	7.6	360	11	789	32	330	46
ZW10/Dsl1	886	1e-05	74	4.3	784	1.8e-28	253	13	ZW10/Dsl1	74	11	253	14	784	1.4e-17	42	26
BNIP1/Sec20	238	3.5e-06	288	0.34	180	2.7	418	5.5	BNIP1/Sec20	238	0.77	181	3.3	180	0.26	192	3.9
RINT1/Tip20	542	14	205	36	647	7.4	514	17	RINT1/Tip20	-	-	-	-	-	-	-	-
NAG/Sec39	610	48	623	59	622	63	244	92	NAG/Sec39	-	-	-	-	-	-	-	-
Sec3/exocyst component 1	905	4.3e-19	703	2.9	916	9e-19	677	9.7	Sec3/exocyst component 1	-	-	-	-	-	-	-	-
Sec5 / exocyst component 2	878	1.4e-09	1105	0.013	891	2.5e-08	1078	0.0091	Sec5 / exocyst component 2	-	-	-	-	-	-	-	-
Sec6/exocyst component 3	816	7.6e-23	201	49	789	2.3e-21	764	4.6e-10	Sec6/exocyst component 3	-	-	-	-	-	-	-	-
Sec8/exocyst component 4	972	3.3e-48	704	8.8	789	3	217	15	Sec8/exocyst component 4	-	-	-	-	-	-	-	-
Sec10/exocyst component 5	769	3.1e-18	892	2.2e-17	892	8.4e-09	647	21	Sec10/exocyst component 5	-	-	-	-	-	-	-	-
Sec15/exocyst component 6	864	4e-47	783	0.08	887	8.5e-35	856	1.8e-25	Sec15/exocyst component 6	-	-	-	-	-	-	-	-
Exo70/exocyst component 7	696	1e-46	706	5.6e-26	751	3.3e-31	705	2.2e-10	Exo70/exocyst component 7	-	-	-	-	-	-	-	-
Exo84/exocyst component 8	704	5.4e-13	130	3.6	707	1.8e-12	143	1.8	Exo84/exocyst component 8	-	-	-	-	-	-	-	-
